# Supplementary material for: Prolonged Treatment with DNMT Inhibitors Induces Distinct Effects in Promoters and Gene-Bodies
Source: PLoS One. 2013 Aug 6;8(8):e71099. doi: 10.1371/journal.pone.0071099 (PMC3735498; doi:10.1371/journal.pone.0071099)
Supplement: Table S2 — Columns are, 1) Internal gene-id; in the case of islands distant from genes this is set to -1, 2) Gene symbol, 3) strand, 4) Chromosome, 5) and 6) gene start and end respectively, 7) internal island id, 7) island CpG count, 8) and 10) CGI start and end, 11) distance of island from gene, 12) and 13) CGI-gene relationship code* with respect to nearest and second nearest gene, 14) internal probe id, 15) probe name, 16) and 17) probe start and end, 18) probe to CGI distance, 19) probe to gene distance, 20) and 21) probe-gene relationship codes for nearest and second nearest genes. *The CGI-gene relationship code refers to the respective positions of CGI and gene as outlined in the methods section (1: upstream, 2: gene body, 3: TSS, 4: downstream, 6: TTS, 7: complete, 8: distant). The probe relationship code is similar but for individual probes. (XLSX) [file pone.0071099.s015.xlsx]

## Sheet: Table_S2.txt
Gene no.	Gene name	Chr	strand	Gene starts	Gene ends	CGID	CpG count no	CGI starts	CGI ends	Distance to gene	1st CGI code	2nd CGI code	Probe no.	Probe ID	Probe starts	Probe ends	Probe to CGI	Probe to gene	1st probe code	2nd probe code
20	FAM41C	chr1	-1	793319	802045	11	50	795061	795491	0	2	0	1	A_17_P00000030	795420	795472	0	0	2	0
-1	FLJ39609	chr1	-1	842817	844680	12	83	829557	830482	-12335	8	8	2	A_17_P15006585	829479	829523	-34	-13294	8	8
-1	FLJ39609	chr1	-1	842817	844680	12	83	829557	830482	-12335	8	8	3	A_17_P15006586	829577	829621	0	-13196	8	8
-1	FLJ39609	chr1	-1	842817	844680	12	83	829557	830482	-12335	8	8	4	A_17_P00000058	830122	830166	0	-12651	8	8
-1	FLJ39609	chr1	-1	842817	844680	13	153	834162	835746	-7071	8	8	5	A_17_P00000077	834113	834157	-5	-8660	8	8
-1	FLJ39609	chr1	-1	842817	844680	13	153	834162	835746	-7071	8	8	6	A_17_P00000078	835127	835171	0	-7646	8	8
-1	FLJ39609	chr1	-1	842817	844680	13	153	834162	835746	-7071	8	8	7	A_17_P00000079	835628	835672	0	-7145	8	8
-1	FLJ39609	chr1	-1	842817	844680	13	153	834162	835746	-7071	8	8	8	A_17_P15006611	835712	835756	0	-7061	8	8
-1	FLJ39609	chr1	-1	842817	844680	13	153	834162	835746	-7071	8	8	9	A_17_P15006612	835810	835854	64	-6963	8	8
21	FLJ39609	chr1	-1	842817	844680	14	16	844628	844836	0	3	0	10	A_17_P00000131	844653	844697	0	0	3	0
21	FLJ39609	chr1	-1	842817	844680	14	16	844628	844836	0	3	0	11	A_17_P00000132	844705	844749	0	25	1	0
21	FLJ39609	chr1	-1	842817	844680	14	16	844628	844836	0	3	0	12	A_17_P00000133	844776	844820	0	96	1	0
21	FLJ39609	chr1	-1	842817	844680	14	16	844628	844836	0	3	0	13	A_17_P15006642	844864	844908	28	184	1	0
22	SAMD11	chr1	1	850983	869824	15	257	848833	851495	0	3	0	14	A_17_P00000171	848752	848801	-32	-2182	1	0
22	SAMD11	chr1	1	850983	869824	15	257	848833	851495	0	3	0	15	A_17_P15006648	848860	848904	0	-2079	1	0
22	SAMD11	chr1	1	850983	869824	15	257	848833	851495	0	3	0	16	A_17_P00000172	848988	849032	0	-1951	1	0
22	SAMD11	chr1	1	850983	869824	15	257	848833	851495	0	3	0	17	A_17_P15006650	849412	849456	0	-1527	1	0
22	SAMD11	chr1	1	850983	869824	15	257	848833	851495	0	3	0	18	A_17_P15006651	849604	849648	0	-1335	1	0
22	SAMD11	chr1	1	850983	869824	15	257	848833	851495	0	3	0	19	A_17_P15006652	849674	849718	0	-1265	1	0
22	SAMD11	chr1	1	850983	869824	15	257	848833	851495	0	3	0	20	A_17_P15006654	850029	850073	0	-910	1	0
22	SAMD11	chr1	1	850983	869824	15	257	848833	851495	0	3	0	21	A_17_P15006655	850101	850145	0	-838	1	0
22	SAMD11	chr1	1	850983	869824	15	257	848833	851495	0	3	0	22	A_17_P00000173	850150	850194	0	-789	1	0
22	SAMD11	chr1	1	850983	869824	15	257	848833	851495	0	3	0	23	A_17_P15006657	850343	850387	0	-596	1	0
22	SAMD11	chr1	1	850983	869824	15	257	848833	851495	0	3	0	24	A_17_P00000174	850433	850477	0	-506	1	0
22	SAMD11	chr1	1	850983	869824	15	257	848833	851495	0	3	0	25	A_17_P15006659	850634	850678	0	-305	1	0
22	SAMD11	chr1	1	850983	869824	15	257	848833	851495	0	3	0	26	A_17_P15006660	850741	850785	0	-198	1	0
22	SAMD11	chr1	1	850983	869824	15	257	848833	851495	0	3	0	27	A_17_P15006661	850830	850874	0	-109	1	0
22	SAMD11	chr1	1	850983	869824	15	257	848833	851495	0	3	0	28	A_17_P15006664	851106	851150	0	0	2	0
22	SAMD11	chr1	1	850983	869824	15	257	848833	851495	0	3	0	29	A_17_P00000175	851167	851211	0	0	2	0
22	SAMD11	chr1	1	850983	869824	15	257	848833	851495	0	3	0	30	A_17_P00000176	851281	851325	0	0	2	0
22	SAMD11	chr1	1	850983	869824	15	257	848833	851495	0	3	0	31	A_17_P15006665	851363	851407	0	0	2	0
22	SAMD11	chr1	1	850983	869824	15	257	848833	851495	0	3	0	32	A_17_P00000177	851524	851568	29	0	2	0
22	SAMD11	chr1	1	850983	869824	16	178	859195	861735	0	2	0	33	A_17_P00000239	859156	859200	0	0	2	0
22	SAMD11	chr1	1	850983	869824	16	178	859195	861735	0	2	0	34	A_17_P00000240	860243	860287	0	0	2	0
22	SAMD11	chr1	1	850983	869824	16	178	859195	861735	0	2	0	35	A_17_P00000241	860357	860415	0	0	2	0
22	SAMD11	chr1	1	850983	869824	16	178	859195	861735	0	2	0	36	A_17_P15006697	860453	860497	0	0	2	0
22	SAMD11	chr1	1	850983	869824	16	178	859195	861735	0	2	0	37	A_17_P15006698	860595	860639	0	0	2	0
22	SAMD11	chr1	1	850983	869824	16	178	859195	861735	0	2	0	38	A_17_P00000242	860692	860736	0	0	2	0
22	SAMD11	chr1	1	850983	869824	16	178	859195	861735	0	2	0	39	A_17_P15006699	860744	860788	0	0	2	0
22	SAMD11	chr1	1	850983	869824	16	178	859195	861735	0	2	0	40	A_17_P15006700	860812	860856	0	0	2	0
22	SAMD11	chr1	1	850983	869824	16	178	859195	861735	0	2	0	41	A_17_P00000243	860894	860938	0	0	2	0
22	SAMD11	chr1	1	850983	869824	16	178	859195	861735	0	2	0	42	A_17_P15006701	861001	861045	0	0	2	0
22	SAMD11	chr1	1	850983	869824	16	178	859195	861735	0	2	0	43	A_17_P00000244	861079	861123	0	0	2	0
22	SAMD11	chr1	1	850983	869824	16	178	859195	861735	0	2	0	44	A_17_P00000245	861200	861244	0	0	2	0
22	SAMD11	chr1	1	850983	869824	16	178	859195	861735	0	2	0	45	A_17_P15006702	861271	861315	0	0	2	0
22	SAMD11	chr1	1	850983	869824	16	178	859195	861735	0	2	0	46	A_17_P15006703	861363	861407	0	0	2	0
22	SAMD11	chr1	1	850983	869824	16	178	859195	861735	0	2	0	47	A_17_P15006707	861701	861745	0	0	2	0
22	SAMD11	chr1	1	850983	869824	16	178	859195	861735	0	2	0	48	A_17_P00000246	861786	861830	51	0	2	0
22	SAMD11	chr1	1	850983	869824	17	246	865593	868226	0	2	4	49	A_17_P15006725	865573	865617	0	0	2	4
22	SAMD11	chr1	1	850983	869824	17	246	865593	868226	0	2	4	50	A_17_P00000271	865694	865738	0	0	2	4
22	SAMD11	chr1	1	850983	869824	17	246	865593	868226	0	2	4	51	A_17_P15006726	865805	865849	0	0	2	4
22	SAMD11	chr1	1	850983	869824	17	246	865593	868226	0	2	4	52	A_17_P15006727	865871	865915	0	0	2	4
22	SAMD11	chr1	1	850983	869824	17	246	865593	868226	0	2	4	53	A_17_P00000272	865954	865998	0	0	2	4
22	SAMD11	chr1	1	850983	869824	17	246	865593	868226	0	2	4	54	A_17_P15006728	866043	866087	0	0	2	4
22	SAMD11	chr1	1	850983	869824	17	246	865593	868226	0	2	4	55	A_17_P00000273	866171	866215	0	0	2	4
22	SAMD11	chr1	1	850983	869824	17	246	865593	868226	0	2	4	56	A_17_P00000274	866281	866325	0	0	2	4
22	SAMD11	chr1	1	850983	869824	17	246	865593	868226	0	2	4	57	A_17_P00000275	866362	866406	0	0	2	4
22	SAMD11	chr1	1	850983	869824	17	246	865593	868226	0	2	4	58	A_17_P15006729	866446	866490	0	0	2	4
22	SAMD11	chr1	1	850983	869824	17	246	865593	868226	0	2	4	59	A_17_P00000276	866538	866582	0	0	2	4
22	SAMD11	chr1	1	850983	869824	17	246	865593	868226	0	2	4	60	A_17_P15006730	866640	866684	0	0	2	4
22	SAMD11	chr1	1	850983	869824	17	246	865593	868226	0	2	4	61	A_17_P00000277	866762	866807	0	0	2	4
22	SAMD11	chr1	1	850983	869824	17	246	865593	868226	0	2	4	62	A_17_P15006731	866844	866888	0	0	2	4
22	SAMD11	chr1	1	850983	869824	17	246	865593	868226	0	2	4	63	A_17_P15006732	866903	866947	0	0	2	4
22	SAMD11	chr1	1	850983	869824	17	246	865593	868226	0	2	4	64	A_17_P15006736	867254	867298	0	0	2	4
22	SAMD11	chr1	1	850983	869824	17	246	865593	868226	0	2	4	65	A_17_P15006737	867348	867392	0	0	2	4
22	SAMD11	chr1	1	850983	869824	17	246	865593	868226	0	2	4	66	A_17_P15006739	867472	867516	0	0	2	4
22	SAMD11	chr1	1	850983	869824	17	246	865593	868226	0	2	4	67	A_17_P15006740	867560	867604	0	0	2	4
22	SAMD11	chr1	1	850983	869824	17	246	865593	868226	0	2	4	68	A_17_P15006742	867821	867865	0	0	2	4
22	SAMD11	chr1	1	850983	869824	17	246	865593	868226	0	2	4	69	A_17_P15006745	868109	868153	0	0	2	4
22	SAMD11	chr1	1	850983	869824	17	246	865593	868226	0	2	4	70	A_17_P15006747	868288	868332	62	0	2	4
23	NOC2L	chr1	-1	869445	884542	17	246	865593	868226	-1219	4	2	49	A_17_P15006725	865573	865617	0	-3828	4	2
23	NOC2L	chr1	-1	869445	884542	17	246	865593	868226	-1219	4	2	50	A_17_P00000271	865694	865738	0	-3707	4	2
23	NOC2L	chr1	-1	869445	884542	17	246	865593	868226	-1219	4	2	51	A_17_P15006726	865805	865849	0	-3596	4	2
23	NOC2L	chr1	-1	869445	884542	17	246	865593	868226	-1219	4	2	52	A_17_P15006727	865871	865915	0	-3530	4	2
23	NOC2L	chr1	-1	869445	884542	17	246	865593	868226	-1219	4	2	53	A_17_P00000272	865954	865998	0	-3447	4	2
23	NOC2L	chr1	-1	869445	884542	17	246	865593	868226	-1219	4	2	54	A_17_P15006728	866043	866087	0	-3358	4	2
23	NOC2L	chr1	-1	869445	884542	17	246	865593	868226	-1219	4	2	55	A_17_P00000273	866171	866215	0	-3230	4	2
23	NOC2L	chr1	-1	869445	884542	17	246	865593	868226	-1219	4	2	56	A_17_P00000274	866281	866325	0	-3120	4	2
23	NOC2L	chr1	-1	869445	884542	17	246	865593	868226	-1219	4	2	57	A_17_P00000275	866362	866406	0	-3039	4	2
23	NOC2L	chr1	-1	869445	884542	17	246	865593	868226	-1219	4	2	58	A_17_P15006729	866446	866490	0	-2955	4	2
23	NOC2L	chr1	-1	869445	884542	17	246	865593	868226	-1219	4	2	59	A_17_P00000276	866538	866582	0	-2863	4	2
23	NOC2L	chr1	-1	869445	884542	17	246	865593	868226	-1219	4	2	60	A_17_P15006730	866640	866684	0	-2761	4	2
23	NOC2L	chr1	-1	869445	884542	17	246	865593	868226	-1219	4	2	61	A_17_P00000277	866762	866807	0	-2638	4	2
23	NOC2L	chr1	-1	869445	884542	17	246	865593	868226	-1219	4	2	62	A_17_P15006731	866844	866888	0	-2557	4	2
23	NOC2L	chr1	-1	869445	884542	17	246	865593	868226	-1219	4	2	63	A_17_P15006732	866903	866947	0	-2498	4	2
23	NOC2L	chr1	-1	869445	884542	17	246	865593	868226	-1219	4	2	64	A_17_P15006736	867254	867298	0	-2147	4	2
23	NOC2L	chr1	-1	869445	884542	17	246	865593	868226	-1219	4	2	65	A_17_P15006737	867348	867392	0	-2053	4	2
23	NOC2L	chr1	-1	869445	884542	17	246	865593	868226	-1219	4	2	66	A_17_P15006739	867472	867516	0	-1929	4	2
23	NOC2L	chr1	-1	869445	884542	17	246	865593	868226	-1219	4	2	67	A_17_P15006740	867560	867604	0	-1841	4	2
23	NOC2L	chr1	-1	869445	884542	17	246	865593	868226	-1219	4	2	68	A_17_P15006742	867821	867865	0	-1580	4	2
23	NOC2L	chr1	-1	869445	884542	17	246	865593	868226	-1219	4	2	69	A_17_P15006745	868109	868153	0	-1292	4	2
23	NOC2L	chr1	-1	869445	884542	17	246	865593	868226	-1219	4	2	70	A_17_P15006747	868288	868332	62	-1113	4	2
23	NOC2L	chr1	-1	869445	884542	18	18	876219	876465	0	2	0	71	A_17_P00000322	876213	876257	0	0	2	0
23	NOC2L	chr1	-1	869445	884542	18	18	876219	876465	0	2	0	72	A_17_P00000323	876343	876387	0	0	2	0
23	NOC2L	chr1	-1	869445	884542	19	615	884176	892517	0	3	7	73	A_17_P00000355	884127	884171	-5	0	2	1
23	NOC2L	chr1	-1	869445	884542	19	615	884176	892517	0	3	7	74	A_17_P15006819	884210	884254	0	0	2	1
23	NOC2L	chr1	-1	869445	884542	19	615	884176	892517	0	3	7	75	A_17_P15006820	884325	884369	0	0	2	1
23	NOC2L	chr1	-1	869445	884542	19	615	884176	892517	0	3	7	76	A_17_P00000356	884379	884423	0	0	2	1
23	NOC2L	chr1	-1	869445	884542	19	615	884176	892517	0	3	7	77	A_17_P15006821	884454	884498	0	0	2	1
23	NOC2L	chr1	-1	869445	884542	19	615	884176	892517	0	3	7	78	A_17_P15006822	884596	884640	0	54	1	1
23	NOC2L	chr1	-1	869445	884542	19	615	884176	892517	0	3	7	79	A_17_P15006827	885080	885124	0	538	1	1
23	NOC2L	chr1	-1	869445	884542	19	615	884176	892517	0	3	7	80	A_17_P15006831	885432	885476	0	890	1	1
23	NOC2L	chr1	-1	869445	884542	19	615	884176	892517	0	3	7	81	A_17_P15006835	885798	885842	0	1256	1	3
23	NOC2L	chr1	-1	869445	884542	19	615	884176	892517	0	3	7	82	A_17_P15006836	885874	885918	0	1332	1	3
23	NOC2L	chr1	-1	869445	884542	19	615	884176	892517	0	3	7	83	A_17_P15006838	886233	886277	0	1691	1	3
23	NOC2L	chr1	-1	869445	884542	19	615	884176	892517	0	3	7	84	A_17_P15006839	886304	886348	0	1762	1	3
23	NOC2L	chr1	-1	869445	884542	19	615	884176	892517	0	3	7	85	A_17_P00000357	886633	886677	0	2091	1	3
23	NOC2L	chr1	-1	869445	884542	19	615	884176	892517	0	3	7	86	A_17_P00000358	886707	886751	0	2165	1	3
23	NOC2L	chr1	-1	869445	884542	19	615	884176	892517	0	3	7	87	A_17_P15006843	886872	886917	0	2330	1	3
23	NOC2L	chr1	-1	869445	884542	19	615	884176	892517	0	3	7	88	A_17_P15006844	886983	887027	0	2441	1	3
23	NOC2L	chr1	-1	869445	884542	19	615	884176	892517	0	3	7	89	A_17_P00000359	887101	887145	0	2559	1	3
23	NOC2L	chr1	-1	869445	884542	19	615	884176	892517	0	3	7	90	A_17_P15006845	887183	887227	0	2641	1	3
23	NOC2L	chr1	-1	869445	884542	19	615	884176	892517	0	3	7	91	A_17_P00000360	887255	887299	0	2713	1	3
23	NOC2L	chr1	-1	869445	884542	19	615	884176	892517	0	3	7	92	A_17_P00000361	887342	887386	0	2800	1	3
23	NOC2L	chr1	-1	869445	884542	19	615	884176	892517	0	3	7	93	A_17_P00000362	887488	887532	0	2946	1	3
23	NOC2L	chr1	-1	869445	884542	19	615	884176	892517	0	3	7	94	A_17_P00000363	887598	887642	0	3056	1	3
23	NOC2L	chr1	-1	869445	884542	19	615	884176	892517	0	3	7	95	A_17_P15006846	887675	887719	0	3133	1	3
23	NOC2L	chr1	-1	869445	884542	19	615	884176	892517	0	3	7	96	A_17_P15006847	887767	887811	0	3225	1	3
23	NOC2L	chr1	-1	869445	884542	19	615	884176	892517	0	3	7	97	A_17_P00000364	887830	887874	0	3288	1	3
23	NOC2L	chr1	-1	869445	884542	19	615	884176	892517	0	3	7	98	A_17_P15006848	887918	887962	0	3376	1	3
23	NOC2L	chr1	-1	869445	884542	19	615	884176	892517	0	3	7	99	A_17_P00000365	888033	888077	0	3491	1	3
23	NOC2L	chr1	-1	869445	884542	19	615	884176	892517	0	3	7	100	A_17_P00000366	888176	888220	0	3634	1	3
23	NOC2L	chr1	-1	869445	884542	19	615	884176	892517	0	3	7	101	A_17_P15006850	888284	888328	0	3742	1	3
23	NOC2L	chr1	-1	869445	884542	19	615	884176	892517	0	3	7	102	A_17_P00000367	888359	888403	0	3817	1	3
23	NOC2L	chr1	-1	869445	884542	19	615	884176	892517	0	3	7	103	A_17_P00000368	888474	888518	0	3932	1	3
23	NOC2L	chr1	-1	869445	884542	19	615	884176	892517	0	3	7	104	A_17_P00000369	888547	888591	0	4005	1	3
23	NOC2L	chr1	-1	869445	884542	19	615	884176	892517	0	3	7	105	A_17_P15006851	888628	888672	0	4086	1	3
23	NOC2L	chr1	-1	869445	884542	19	615	884176	892517	0	3	7	106	A_17_P15006852	888683	888727	0	4141	1	3
23	NOC2L	chr1	-1	869445	884542	19	615	884176	892517	0	3	7	107	A_17_P00000370	888774	888820	0	4232	1	3
23	NOC2L	chr1	-1	869445	884542	19	615	884176	892517	0	3	7	108	A_17_P00000371	888892	888936	0	4350	1	3
23	NOC2L	chr1	-1	869445	884542	19	615	884176	892517	0	3	7	109	A_17_P15006853	888967	889011	0	4425	1	3
23	NOC2L	chr1	-1	869445	884542	19	615	884176	892517	0	3	7	110	A_17_P00000372	889035	889083	0	4493	1	3
23	NOC2L	chr1	-1	869445	884542	19	615	884176	892517	0	3	7	111	A_17_P15006854	889119	889163	0	4577	1	3
23	NOC2L	chr1	-1	869445	884542	19	615	884176	892517	0	3	7	112	A_17_P15006855	889228	889272	0	4686	1	3
23	NOC2L	chr1	-1	869445	884542	19	615	884176	892517	0	3	7	113	A_17_P00000373	889325	889369	0	4783	1	3
23	NOC2L	chr1	-1	869445	884542	19	615	884176	892517	0	3	7	114	A_17_P00000374	889375	889419	0	4833	1	3
23	NOC2L	chr1	-1	869445	884542	19	615	884176	892517	0	3	7	115	A_17_P00000375	889482	889526	0	4940	1	3
23	NOC2L	chr1	-1	869445	884542	19	615	884176	892517	0	3	7	116	A_17_P15006856	889594	889638	0	5052	1	3
23	NOC2L	chr1	-1	869445	884542	19	615	884176	892517	0	3	7	117	A_17_P00000376	889696	889740	0	5154	1	3
23	NOC2L	chr1	-1	869445	884542	19	615	884176	892517	0	3	7	118	A_17_P15006857	889745	889789	0	5203	1	3
23	NOC2L	chr1	-1	869445	884542	19	615	884176	892517	0	3	7	119	A_17_P00000377	890079	890123	0	5537	1	3
23	NOC2L	chr1	-1	869445	884542	19	615	884176	892517	0	3	7	120	A_17_P00000378	890256	890300	0	5714	1	3
23	NOC2L	chr1	-1	869445	884542	19	615	884176	892517	0	3	7	121	A_17_P00000379	890407	890451	0	5865	1	3
23	NOC2L	chr1	-1	869445	884542	19	615	884176	892517	0	3	7	122	A_17_P00000380	890502	890546	0	5960	1	3
23	NOC2L	chr1	-1	869445	884542	19	615	884176	892517	0	3	7	123	A_17_P00000381	890617	890661	0	6075	1	3
23	NOC2L	chr1	-1	869445	884542	19	615	884176	892517	0	3	7	124	A_17_P00000382	890724	890768	0	6182	1	3
23	NOC2L	chr1	-1	869445	884542	19	615	884176	892517	0	3	7	125	A_17_P00000383	890840	890884	0	6298	1	3
23	NOC2L	chr1	-1	869445	884542	19	615	884176	892517	0	3	7	126	A_17_P00000384	890921	890972	0	6379	1	7
23	NOC2L	chr1	-1	869445	884542	19	615	884176	892517	0	3	7	127	A_17_P15006861	890999	891043	0	6457	1	5
23	NOC2L	chr1	-1	869445	884542	19	615	884176	892517	0	3	7	128	A_17_P15006862	891114	891158	0	6572	1	5
23	NOC2L	chr1	-1	869445	884542	19	615	884176	892517	0	3	7	129	A_17_P15006863	891186	891230	0	6644	1	5
23	NOC2L	chr1	-1	869445	884542	19	615	884176	892517	0	3	7	130	A_17_P00000385	891268	891312	0	6726	1	5
23	NOC2L	chr1	-1	869445	884542	19	615	884176	892517	0	3	7	131	A_17_P00000386	891368	891412	0	6826	1	5
23	NOC2L	chr1	-1	869445	884542	19	615	884176	892517	0	3	7	132	A_17_P00000387	891423	891467	0	6881	1	5
23	NOC2L	chr1	-1	869445	884542	19	615	884176	892517	0	3	7	133	A_17_P00000388	891495	891539	0	6953	1	5
23	NOC2L	chr1	-1	869445	884542	19	615	884176	892517	0	3	7	134	A_17_P00000389	891607	891651	0	7065	1	5
23	NOC2L	chr1	-1	869445	884542	19	615	884176	892517	0	3	7	135	A_17_P00000390	891727	891771	0	7185	1	7
23	NOC2L	chr1	-1	869445	884542	19	615	884176	892517	0	3	7	136	A_17_P00000391	891820	891864	0	7278	1	6
23	NOC2L	chr1	-1	869445	884542	19	615	884176	892517	0	3	7	137	A_17_P00000392	891922	891966	0	7380	1	6
23	NOC2L	chr1	-1	869445	884542	19	615	884176	892517	0	3	7	138	A_17_P15006864	892017	892061	0	7475	1	6
23	NOC2L	chr1	-1	869445	884542	19	615	884176	892517	0	3	7	139	A_17_P15006865	892089	892133	0	7547	1	6
23	NOC2L	chr1	-1	869445	884542	19	615	884176	892517	0	3	7	140	A_17_P15006866	892149	892193	0	7607	1	6
23	NOC2L	chr1	-1	869445	884542	19	615	884176	892517	0	3	7	141	A_17_P00000393	892215	892259	0	7673	1	6
23	NOC2L	chr1	-1	869445	884542	19	615	884176	892517	0	3	7	142	A_17_P15006867	892307	892351	0	7765	1	6
23	NOC2L	chr1	-1	869445	884542	19	615	884176	892517	0	3	7	143	A_17_P00000394	892371	892415	0	7829	1	6
23	NOC2L	chr1	-1	869445	884542	19	615	884176	892517	0	3	7	144	A_17_P15006868	892461	892505	0	7919	1	6
23	NOC2L	chr1	-1	869445	884542	19	615	884176	892517	0	3	7	145	A_17_P00000395	892559	892603	42	8017	1	6
24	KLHL17	chr1	1	885829	890958	19	615	884176	892517	0	7	3	73	A_17_P00000355	884127	884171	-5	-1658	1	3
24	KLHL17	chr1	1	885829	890958	19	615	884176	892517	0	7	3	74	A_17_P15006819	884210	884254	0	-1575	1	3
24	KLHL17	chr1	1	885829	890958	19	615	884176	892517	0	7	3	75	A_17_P15006820	884325	884369	0	-1460	1	3
24	KLHL17	chr1	1	885829	890958	19	615	884176	892517	0	7	3	76	A_17_P00000356	884379	884423	0	-1406	1	3
24	KLHL17	chr1	1	885829	890958	19	615	884176	892517	0	7	3	77	A_17_P15006821	884454	884498	0	-1331	1	3
24	KLHL17	chr1	1	885829	890958	19	615	884176	892517	0	7	3	78	A_17_P15006822	884596	884640	0	-1189	1	1
24	KLHL17	chr1	1	885829	890958	19	615	884176	892517	0	7	3	79	A_17_P15006827	885080	885124	0	-705	1	1
24	KLHL17	chr1	1	885829	890958	19	615	884176	892517	0	7	3	80	A_17_P15006831	885432	885476	0	-353	1	1
24	KLHL17	chr1	1	885829	890958	19	615	884176	892517	0	7	3	81	A_17_P15006835	885798	885842	0	0	3	1
24	KLHL17	chr1	1	885829	890958	19	615	884176	892517	0	7	3	82	A_17_P15006836	885874	885918	0	0	2	1
24	KLHL17	chr1	1	885829	890958	19	615	884176	892517	0	7	3	83	A_17_P15006838	886233	886277	0	0	2	1
24	KLHL17	chr1	1	885829	890958	19	615	884176	892517	0	7	3	84	A_17_P15006839	886304	886348	0	0	2	1
24	KLHL17	chr1	1	885829	890958	19	615	884176	892517	0	7	3	85	A_17_P00000357	886633	886677	0	0	2	1
24	KLHL17	chr1	1	885829	890958	19	615	884176	892517	0	7	3	86	A_17_P00000358	886707	886751	0	0	2	1
24	KLHL17	chr1	1	885829	890958	19	615	884176	892517	0	7	3	87	A_17_P15006843	886872	886917	0	0	2	1
24	KLHL17	chr1	1	885829	890958	19	615	884176	892517	0	7	3	88	A_17_P15006844	886983	887027	0	0	2	1
24	KLHL17	chr1	1	885829	890958	19	615	884176	892517	0	7	3	89	A_17_P00000359	887101	887145	0	0	2	1
24	KLHL17	chr1	1	885829	890958	19	615	884176	892517	0	7	3	90	A_17_P15006845	887183	887227	0	0	2	1
24	KLHL17	chr1	1	885829	890958	19	615	884176	892517	0	7	3	91	A_17_P00000360	887255	887299	0	0	2	1
24	KLHL17	chr1	1	885829	890958	19	615	884176	892517	0	7	3	92	A_17_P00000361	887342	887386	0	0	2	1
24	KLHL17	chr1	1	885829	890958	19	615	884176	892517	0	7	3	93	A_17_P00000362	887488	887532	0	0	2	1
24	KLHL17	chr1	1	885829	890958	19	615	884176	892517	0	7	3	94	A_17_P00000363	887598	887642	0	0	2	1
24	KLHL17	chr1	1	885829	890958	19	615	884176	892517	0	7	3	95	A_17_P15006846	887675	887719	0	0	2	1
24	KLHL17	chr1	1	885829	890958	19	615	884176	892517	0	7	3	96	A_17_P15006847	887767	887811	0	0	2	1
24	KLHL17	chr1	1	885829	890958	19	615	884176	892517	0	7	3	97	A_17_P00000364	887830	887874	0	0	2	1
24	KLHL17	chr1	1	885829	890958	19	615	884176	892517	0	7	3	98	A_17_P15006848	887918	887962	0	0	2	1
24	KLHL17	chr1	1	885829	890958	19	615	884176	892517	0	7	3	99	A_17_P00000365	888033	888077	0	0	2	1
24	KLHL17	chr1	1	885829	890958	19	615	884176	892517	0	7	3	100	A_17_P00000366	888176	888220	0	0	2	1
24	KLHL17	chr1	1	885829	890958	19	615	884176	892517	0	7	3	101	A_17_P15006850	888284	888328	0	0	2	1
24	KLHL17	chr1	1	885829	890958	19	615	884176	892517	0	7	3	102	A_17_P00000367	888359	888403	0	0	2	1
24	KLHL17	chr1	1	885829	890958	19	615	884176	892517	0	7	3	103	A_17_P00000368	888474	888518	0	0	2	1
24	KLHL17	chr1	1	885829	890958	19	615	884176	892517	0	7	3	104	A_17_P00000369	888547	888591	0	0	2	1
24	KLHL17	chr1	1	885829	890958	19	615	884176	892517	0	7	3	105	A_17_P15006851	888628	888672	0	0	2	1
24	KLHL17	chr1	1	885829	890958	19	615	884176	892517	0	7	3	106	A_17_P15006852	888683	888727	0	0	2	1
24	KLHL17	chr1	1	885829	890958	19	615	884176	892517	0	7	3	107	A_17_P00000370	888774	888820	0	0	2	1
24	KLHL17	chr1	1	885829	890958	19	615	884176	892517	0	7	3	108	A_17_P00000371	888892	888936	0	0	2	1
24	KLHL17	chr1	1	885829	890958	19	615	884176	892517	0	7	3	109	A_17_P15006853	888967	889011	0	0	2	1
24	KLHL17	chr1	1	885829	890958	19	615	884176	892517	0	7	3	110	A_17_P00000372	889035	889083	0	0	2	1
24	KLHL17	chr1	1	885829	890958	19	615	884176	892517	0	7	3	111	A_17_P15006854	889119	889163	0	0	2	1
24	KLHL17	chr1	1	885829	890958	19	615	884176	892517	0	7	3	112	A_17_P15006855	889228	889272	0	0	2	1
24	KLHL17	chr1	1	885829	890958	19	615	884176	892517	0	7	3	113	A_17_P00000373	889325	889369	0	0	2	1
24	KLHL17	chr1	1	885829	890958	19	615	884176	892517	0	7	3	114	A_17_P00000374	889375	889419	0	0	2	1
24	KLHL17	chr1	1	885829	890958	19	615	884176	892517	0	7	3	115	A_17_P00000375	889482	889526	0	0	2	1
24	KLHL17	chr1	1	885829	890958	19	615	884176	892517	0	7	3	116	A_17_P15006856	889594	889638	0	0	2	1
24	KLHL17	chr1	1	885829	890958	19	615	884176	892517	0	7	3	117	A_17_P00000376	889696	889740	0	0	2	1
24	KLHL17	chr1	1	885829	890958	19	615	884176	892517	0	7	3	118	A_17_P15006857	889745	889789	0	0	2	1
24	KLHL17	chr1	1	885829	890958	19	615	884176	892517	0	7	3	119	A_17_P00000377	890079	890123	0	0	2	1
24	KLHL17	chr1	1	885829	890958	19	615	884176	892517	0	7	3	120	A_17_P00000378	890256	890300	0	0	2	1
24	KLHL17	chr1	1	885829	890958	19	615	884176	892517	0	7	3	121	A_17_P00000379	890407	890451	0	0	2	1
24	KLHL17	chr1	1	885829	890958	19	615	884176	892517	0	7	3	122	A_17_P00000380	890502	890546	0	0	2	1
24	KLHL17	chr1	1	885829	890958	19	615	884176	892517	0	7	3	123	A_17_P00000381	890617	890661	0	0	2	1
24	KLHL17	chr1	1	885829	890958	19	615	884176	892517	0	7	3	124	A_17_P00000382	890724	890768	0	0	2	1
24	KLHL17	chr1	1	885829	890958	19	615	884176	892517	0	7	3	125	A_17_P00000383	890840	890884	0	0	2	1
24	KLHL17	chr1	1	885829	890958	19	615	884176	892517	0	7	3	126	A_17_P00000384	890921	890972	0	0	6	1
24	KLHL17	chr1	1	885829	890958	19	615	884176	892517	0	7	3	127	A_17_P15006861	890999	891043	0	41	4	1
24	KLHL17	chr1	1	885829	890958	19	615	884176	892517	0	7	3	128	A_17_P15006862	891114	891158	0	156	4	1
24	KLHL17	chr1	1	885829	890958	19	615	884176	892517	0	7	3	129	A_17_P15006863	891186	891230	0	228	4	1
24	KLHL17	chr1	1	885829	890958	19	615	884176	892517	0	7	3	130	A_17_P00000385	891268	891312	0	310	4	1
24	KLHL17	chr1	1	885829	890958	19	615	884176	892517	0	7	3	131	A_17_P00000386	891368	891412	0	410	4	1
24	KLHL17	chr1	1	885829	890958	19	615	884176	892517	0	7	3	132	A_17_P00000387	891423	891467	0	465	4	1
24	KLHL17	chr1	1	885829	890958	19	615	884176	892517	0	7	3	133	A_17_P00000388	891495	891539	0	537	4	1
24	KLHL17	chr1	1	885829	890958	19	615	884176	892517	0	7	3	134	A_17_P00000389	891607	891651	0	649	4	1
24	KLHL17	chr1	1	885829	890958	19	615	884176	892517	0	7	3	135	A_17_P00000390	891727	891771	0	769	4	3
24	KLHL17	chr1	1	885829	890958	19	615	884176	892517	0	7	3	136	A_17_P00000391	891820	891864	0	862	4	3
24	KLHL17	chr1	1	885829	890958	19	615	884176	892517	0	7	3	137	A_17_P00000392	891922	891966	0	964	4	3
24	KLHL17	chr1	1	885829	890958	19	615	884176	892517	0	7	3	138	A_17_P15006864	892017	892061	0	1059	4	3
24	KLHL17	chr1	1	885829	890958	19	615	884176	892517	0	7	3	139	A_17_P15006865	892089	892133	0	1131	4	3
24	KLHL17	chr1	1	885829	890958	19	615	884176	892517	0	7	3	140	A_17_P15006866	892149	892193	0	1191	4	3
24	KLHL17	chr1	1	885829	890958	19	615	884176	892517	0	7	3	141	A_17_P00000393	892215	892259	0	1257	4	3
24	KLHL17	chr1	1	885829	890958	19	615	884176	892517	0	7	3	142	A_17_P15006867	892307	892351	0	1349	4	3
24	KLHL17	chr1	1	885829	890958	19	615	884176	892517	0	7	3	143	A_17_P00000394	892371	892415	0	1413	4	3
24	KLHL17	chr1	1	885829	890958	19	615	884176	892517	0	7	3	144	A_17_P15006868	892461	892505	0	1503	4	3
24	KLHL17	chr1	1	885829	890958	19	615	884176	892517	0	7	3	145	A_17_P00000395	892559	892603	42	1601	4	3
25	PLEKHN1	chr1	1	891739	900345	19	615	884176	892517	0	3	7	73	A_17_P00000355	884127	884171	-5	-7568	1	3
25	PLEKHN1	chr1	1	891739	900345	19	615	884176	892517	0	3	7	74	A_17_P15006819	884210	884254	0	-7485	1	3
25	PLEKHN1	chr1	1	891739	900345	19	615	884176	892517	0	3	7	75	A_17_P15006820	884325	884369	0	-7370	1	3
25	PLEKHN1	chr1	1	891739	900345	19	615	884176	892517	0	3	7	76	A_17_P00000356	884379	884423	0	-7316	1	3
25	PLEKHN1	chr1	1	891739	900345	19	615	884176	892517	0	3	7	77	A_17_P15006821	884454	884498	0	-7241	1	3
25	PLEKHN1	chr1	1	891739	900345	19	615	884176	892517	0	3	7	78	A_17_P15006822	884596	884640	0	-7099	1	1
25	PLEKHN1	chr1	1	891739	900345	19	615	884176	892517	0	3	7	79	A_17_P15006827	885080	885124	0	-6615	1	1
25	PLEKHN1	chr1	1	891739	900345	19	615	884176	892517	0	3	7	80	A_17_P15006831	885432	885476	0	-6263	1	1
25	PLEKHN1	chr1	1	891739	900345	19	615	884176	892517	0	3	7	81	A_17_P15006835	885798	885842	0	-5897	1	3
25	PLEKHN1	chr1	1	891739	900345	19	615	884176	892517	0	3	7	82	A_17_P15006836	885874	885918	0	-5821	1	3
25	PLEKHN1	chr1	1	891739	900345	19	615	884176	892517	0	3	7	83	A_17_P15006838	886233	886277	0	-5462	1	3
25	PLEKHN1	chr1	1	891739	900345	19	615	884176	892517	0	3	7	84	A_17_P15006839	886304	886348	0	-5391	1	3
25	PLEKHN1	chr1	1	891739	900345	19	615	884176	892517	0	3	7	85	A_17_P00000357	886633	886677	0	-5062	1	3
25	PLEKHN1	chr1	1	891739	900345	19	615	884176	892517	0	3	7	86	A_17_P00000358	886707	886751	0	-4988	1	3
25	PLEKHN1	chr1	1	891739	900345	19	615	884176	892517	0	3	7	87	A_17_P15006843	886872	886917	0	-4822	1	3
25	PLEKHN1	chr1	1	891739	900345	19	615	884176	892517	0	3	7	88	A_17_P15006844	886983	887027	0	-4712	1	3
25	PLEKHN1	chr1	1	891739	900345	19	615	884176	892517	0	3	7	89	A_17_P00000359	887101	887145	0	-4594	1	3
25	PLEKHN1	chr1	1	891739	900345	19	615	884176	892517	0	3	7	90	A_17_P15006845	887183	887227	0	-4512	1	3
25	PLEKHN1	chr1	1	891739	900345	19	615	884176	892517	0	3	7	91	A_17_P00000360	887255	887299	0	-4440	1	3
25	PLEKHN1	chr1	1	891739	900345	19	615	884176	892517	0	3	7	92	A_17_P00000361	887342	887386	0	-4353	1	3
25	PLEKHN1	chr1	1	891739	900345	19	615	884176	892517	0	3	7	93	A_17_P00000362	887488	887532	0	-4207	1	3
25	PLEKHN1	chr1	1	891739	900345	19	615	884176	892517	0	3	7	94	A_17_P00000363	887598	887642	0	-4097	1	3
25	PLEKHN1	chr1	1	891739	900345	19	615	884176	892517	0	3	7	95	A_17_P15006846	887675	887719	0	-4020	1	3
25	PLEKHN1	chr1	1	891739	900345	19	615	884176	892517	0	3	7	96	A_17_P15006847	887767	887811	0	-3928	1	3
25	PLEKHN1	chr1	1	891739	900345	19	615	884176	892517	0	3	7	97	A_17_P00000364	887830	887874	0	-3865	1	3
25	PLEKHN1	chr1	1	891739	900345	19	615	884176	892517	0	3	7	98	A_17_P15006848	887918	887962	0	-3777	1	3
25	PLEKHN1	chr1	1	891739	900345	19	615	884176	892517	0	3	7	99	A_17_P00000365	888033	888077	0	-3662	1	3
25	PLEKHN1	chr1	1	891739	900345	19	615	884176	892517	0	3	7	100	A_17_P00000366	888176	888220	0	-3519	1	3
25	PLEKHN1	chr1	1	891739	900345	19	615	884176	892517	0	3	7	101	A_17_P15006850	888284	888328	0	-3411	1	3
25	PLEKHN1	chr1	1	891739	900345	19	615	884176	892517	0	3	7	102	A_17_P00000367	888359	888403	0	-3336	1	3
25	PLEKHN1	chr1	1	891739	900345	19	615	884176	892517	0	3	7	103	A_17_P00000368	888474	888518	0	-3221	1	3
25	PLEKHN1	chr1	1	891739	900345	19	615	884176	892517	0	3	7	104	A_17_P00000369	888547	888591	0	-3148	1	3
25	PLEKHN1	chr1	1	891739	900345	19	615	884176	892517	0	3	7	105	A_17_P15006851	888628	888672	0	-3067	1	3
25	PLEKHN1	chr1	1	891739	900345	19	615	884176	892517	0	3	7	106	A_17_P15006852	888683	888727	0	-3012	1	3
25	PLEKHN1	chr1	1	891739	900345	19	615	884176	892517	0	3	7	107	A_17_P00000370	888774	888820	0	-2919	1	3
25	PLEKHN1	chr1	1	891739	900345	19	615	884176	892517	0	3	7	108	A_17_P00000371	888892	888936	0	-2803	1	3
25	PLEKHN1	chr1	1	891739	900345	19	615	884176	892517	0	3	7	109	A_17_P15006853	888967	889011	0	-2728	1	3
25	PLEKHN1	chr1	1	891739	900345	19	615	884176	892517	0	3	7	110	A_17_P00000372	889035	889083	0	-2656	1	3
25	PLEKHN1	chr1	1	891739	900345	19	615	884176	892517	0	3	7	111	A_17_P15006854	889119	889163	0	-2576	1	3
25	PLEKHN1	chr1	1	891739	900345	19	615	884176	892517	0	3	7	112	A_17_P15006855	889228	889272	0	-2467	1	3
25	PLEKHN1	chr1	1	891739	900345	19	615	884176	892517	0	3	7	113	A_17_P00000373	889325	889369	0	-2370	1	3
25	PLEKHN1	chr1	1	891739	900345	19	615	884176	892517	0	3	7	114	A_17_P00000374	889375	889419	0	-2320	1	3
25	PLEKHN1	chr1	1	891739	900345	19	615	884176	892517	0	3	7	115	A_17_P00000375	889482	889526	0	-2213	1	3
25	PLEKHN1	chr1	1	891739	900345	19	615	884176	892517	0	3	7	116	A_17_P15006856	889594	889638	0	-2101	1	3
25	PLEKHN1	chr1	1	891739	900345	19	615	884176	892517	0	3	7	117	A_17_P00000376	889696	889740	0	-1999	1	3
25	PLEKHN1	chr1	1	891739	900345	19	615	884176	892517	0	3	7	118	A_17_P15006857	889745	889789	0	-1950	1	3
25	PLEKHN1	chr1	1	891739	900345	19	615	884176	892517	0	3	7	119	A_17_P00000377	890079	890123	0	-1616	1	3
25	PLEKHN1	chr1	1	891739	900345	19	615	884176	892517	0	3	7	120	A_17_P00000378	890256	890300	0	-1439	1	3
25	PLEKHN1	chr1	1	891739	900345	19	615	884176	892517	0	3	7	121	A_17_P00000379	890407	890451	0	-1288	1	3
25	PLEKHN1	chr1	1	891739	900345	19	615	884176	892517	0	3	7	122	A_17_P00000380	890502	890546	0	-1193	1	3
25	PLEKHN1	chr1	1	891739	900345	19	615	884176	892517	0	3	7	123	A_17_P00000381	890617	890661	0	-1078	1	3
25	PLEKHN1	chr1	1	891739	900345	19	615	884176	892517	0	3	7	124	A_17_P00000382	890724	890768	0	-971	1	3
25	PLEKHN1	chr1	1	891739	900345	19	615	884176	892517	0	3	7	125	A_17_P00000383	890840	890884	0	-855	1	3
25	PLEKHN1	chr1	1	891739	900345	19	615	884176	892517	0	3	7	126	A_17_P00000384	890921	890972	0	-767	1	7
25	PLEKHN1	chr1	1	891739	900345	19	615	884176	892517	0	3	7	127	A_17_P15006861	890999	891043	0	-696	1	5
25	PLEKHN1	chr1	1	891739	900345	19	615	884176	892517	0	3	7	128	A_17_P15006862	891114	891158	0	-581	1	5
25	PLEKHN1	chr1	1	891739	900345	19	615	884176	892517	0	3	7	129	A_17_P15006863	891186	891230	0	-509	1	5
25	PLEKHN1	chr1	1	891739	900345	19	615	884176	892517	0	3	7	130	A_17_P00000385	891268	891312	0	-427	1	5
25	PLEKHN1	chr1	1	891739	900345	19	615	884176	892517	0	3	7	131	A_17_P00000386	891368	891412	0	-327	1	5
25	PLEKHN1	chr1	1	891739	900345	19	615	884176	892517	0	3	7	132	A_17_P00000387	891423	891467	0	-272	1	5
25	PLEKHN1	chr1	1	891739	900345	19	615	884176	892517	0	3	7	133	A_17_P00000388	891495	891539	0	-200	1	5
25	PLEKHN1	chr1	1	891739	900345	19	615	884176	892517	0	3	7	134	A_17_P00000389	891607	891651	0	-88	1	5
25	PLEKHN1	chr1	1	891739	900345	19	615	884176	892517	0	3	7	135	A_17_P00000390	891727	891771	0	0	3	5
25	PLEKHN1	chr1	1	891739	900345	19	615	884176	892517	0	3	7	136	A_17_P00000391	891820	891864	0	0	2	5
25	PLEKHN1	chr1	1	891739	900345	19	615	884176	892517	0	3	7	137	A_17_P00000392	891922	891966	0	0	2	5
25	PLEKHN1	chr1	1	891739	900345	19	615	884176	892517	0	3	7	138	A_17_P15006864	892017	892061	0	0	2	5
25	PLEKHN1	chr1	1	891739	900345	19	615	884176	892517	0	3	7	139	A_17_P15006865	892089	892133	0	0	2	5
25	PLEKHN1	chr1	1	891739	900345	19	615	884176	892517	0	3	7	140	A_17_P15006866	892149	892193	0	0	2	5
25	PLEKHN1	chr1	1	891739	900345	19	615	884176	892517	0	3	7	141	A_17_P00000393	892215	892259	0	0	2	5
25	PLEKHN1	chr1	1	891739	900345	19	615	884176	892517	0	3	7	142	A_17_P15006867	892307	892351	0	0	2	5
25	PLEKHN1	chr1	1	891739	900345	19	615	884176	892517	0	3	7	143	A_17_P00000394	892371	892415	0	0	2	5
25	PLEKHN1	chr1	1	891739	900345	19	615	884176	892517	0	3	7	144	A_17_P15006868	892461	892505	0	0	2	5
25	PLEKHN1	chr1	1	891739	900345	19	615	884176	892517	0	3	7	145	A_17_P00000395	892559	892603	42	0	2	5
25	PLEKHN1	chr1	1	891739	900345	20	23	896159	896401	0	2	0	146	A_17_P15006876	896069	896113	-46	0	2	0
25	PLEKHN1	chr1	1	891739	900345	20	23	896159	896401	0	2	0	147	A_17_P15006877	896166	896210	0	0	2	0
25	PLEKHN1	chr1	1	891739	900345	20	23	896159	896401	0	2	0	148	A_17_P00000411	896322	896366	0	0	2	0
25	PLEKHN1	chr1	1	891739	900345	20	23	896159	896401	0	2	0	149	A_17_P00000412	896399	896443	0	0	2	0
26	C1orf170	chr1	-1	900441	907336	22	15	909589	909790	2253	1	0	150	A_17_P15006942	909574	909618	0	2238	1	0
26	C1orf170	chr1	-1	900441	907336	22	15	909589	909790	2253	1	0	151	A_17_P15006943	909668	909712	0	2332	1	0
26	C1orf170	chr1	-1	900441	907336	22	15	909589	909790	2253	1	0	152	A_17_P00000475	909732	909776	0	2396	1	0
27	HES4	chr1	-1	924205	925415	23	413	923250	927273	0	7	0	153	A_17_P15006975	923425	923469	0	-736	4	0
27	HES4	chr1	-1	924205	925415	23	413	923250	927273	0	7	0	154	A_17_P15006976	923549	923593	0	-612	4	0
27	HES4	chr1	-1	924205	925415	23	413	923250	927273	0	7	0	155	A_17_P15006977	923674	923718	0	-487	4	0
27	HES4	chr1	-1	924205	925415	23	413	923250	927273	0	7	0	156	A_17_P15006978	923785	923829	0	-376	4	0
27	HES4	chr1	-1	924205	925415	23	413	923250	927273	0	7	0	157	A_17_P00000492	923840	923884	0	-321	4	0
27	HES4	chr1	-1	924205	925415	23	413	923250	927273	0	7	0	158	A_17_P00000493	924178	924237	0	0	6	0
27	HES4	chr1	-1	924205	925415	23	413	923250	927273	0	7	0	159	A_17_P15006980	924232	924276	0	0	2	0
27	HES4	chr1	-1	924205	925415	23	413	923250	927273	0	7	0	160	A_17_P15006983	924601	924645	0	0	2	0
27	HES4	chr1	-1	924205	925415	23	413	923250	927273	0	7	0	161	A_17_P15006984	924664	924708	0	0	2	0
27	HES4	chr1	-1	924205	925415	23	413	923250	927273	0	7	0	162	A_17_P15006985	924782	924826	0	0	2	0
27	HES4	chr1	-1	924205	925415	23	413	923250	927273	0	7	0	163	A_17_P15006986	924869	924913	0	0	2	0
27	HES4	chr1	-1	924205	925415	23	413	923250	927273	0	7	0	164	A_17_P00000494	924949	924993	0	0	2	0
27	HES4	chr1	-1	924205	925415	23	413	923250	927273	0	7	0	165	A_17_P15006987	925007	925051	0	0	2	0
27	HES4	chr1	-1	924205	925415	23	413	923250	927273	0	7	0	166	A_17_P15006989	925176	925220	0	0	2	0
27	HES4	chr1	-1	924205	925415	23	413	923250	927273	0	7	0	167	A_17_P15006991	925390	925434	0	0	3	0
27	HES4	chr1	-1	924205	925415	23	413	923250	927273	0	7	0	168	A_17_P15006995	925717	925761	0	302	1	0
27	HES4	chr1	-1	924205	925415	23	413	923250	927273	0	7	0	169	A_17_P15006996	925789	925833	0	374	1	0
27	HES4	chr1	-1	924205	925415	23	413	923250	927273	0	7	0	170	A_17_P15006997	925866	925910	0	451	1	0
27	HES4	chr1	-1	924205	925415	23	413	923250	927273	0	7	0	171	A_17_P15006998	925934	925978	0	519	1	0
27	HES4	chr1	-1	924205	925415	23	413	923250	927273	0	7	0	172	A_17_P15007000	926138	926182	0	723	1	0
27	HES4	chr1	-1	924205	925415	23	413	923250	927273	0	7	0	173	A_17_P00000495	926225	926275	0	810	1	0
27	HES4	chr1	-1	924205	925415	23	413	923250	927273	0	7	0	174	A_17_P00000496	926279	926335	0	864	1	0
27	HES4	chr1	-1	924205	925415	23	413	923250	927273	0	7	0	175	A_17_P15007001	926385	926429	0	970	1	0
27	HES4	chr1	-1	924205	925415	23	413	923250	927273	0	7	0	176	A_17_P00000497	926480	926524	0	1065	1	0
27	HES4	chr1	-1	924205	925415	23	413	923250	927273	0	7	0	177	A_17_P15007002	926606	926650	0	1191	1	0
27	HES4	chr1	-1	924205	925415	23	413	923250	927273	0	7	0	178	A_17_P15007003	926725	926769	0	1310	1	0
27	HES4	chr1	-1	924205	925415	23	413	923250	927273	0	7	0	179	A_17_P15007004	926801	926845	0	1386	1	0
27	HES4	chr1	-1	924205	925415	23	413	923250	927273	0	7	0	180	A_17_P15007005	926846	926890	0	1431	1	0
27	HES4	chr1	-1	924205	925415	23	413	923250	927273	0	7	0	181	A_17_P15007008	927083	927127	0	1668	1	0
27	HES4	chr1	-1	924205	925415	23	413	923250	927273	0	7	0	182	A_17_P15007009	927161	927205	0	1746	1	0
27	HES4	chr1	-1	924205	925415	23	413	923250	927273	0	7	0	183	A_17_P15007011	927275	927319	2	1860	1	0
28	ISG15	chr1	1	938709	939782	24	19	938533	938757	0	3	0	184	A_17_P00000529	938484	938528	-5	-181	1	0
28	ISG15	chr1	1	938709	939782	24	19	938533	938757	0	3	0	185	A_17_P00000530	938555	938602	0	-107	1	0
28	ISG15	chr1	1	938709	939782	24	19	938533	938757	0	3	0	186	A_17_P00000531	938687	938731	0	0	3	0
28	ISG15	chr1	1	938709	939782	24	19	938533	938757	0	3	0	187	A_17_P00000532	938744	938788	0	0	2	0
28	ISG15	chr1	1	938709	939782	25	35	939192	939714	0	2	0	188	A_17_P00000535	939103	939147	-45	0	2	0
28	ISG15	chr1	1	938709	939782	25	35	939192	939714	0	2	0	189	A_17_P15007027	939167	939211	0	0	2	0
28	ISG15	chr1	1	938709	939782	25	35	939192	939714	0	2	0	190	A_17_P00000536	939290	939334	0	0	2	0
28	ISG15	chr1	1	938709	939782	25	35	939192	939714	0	2	0	191	A_17_P15007028	939360	939404	0	0	2	0
28	ISG15	chr1	1	938709	939782	25	35	939192	939714	0	2	0	192	A_17_P00000537	939449	939493	0	0	2	0
28	ISG15	chr1	1	938709	939782	25	35	939192	939714	0	2	0	193	A_17_P15007029	939544	939588	0	0	2	0
28	ISG15	chr1	1	938709	939782	25	35	939192	939714	0	2	0	194	A_17_P15007030	939608	939652	0	0	2	0
28	ISG15	chr1	1	938709	939782	25	35	939192	939714	0	2	0	195	A_17_P00000538	939719	939763	5	0	2	0
29	AGRN	chr1	1	945365	981355	26	148	944631	946206	0	3	0	196	A_17_P00000548	944545	944589	-42	-776	1	0
29	AGRN	chr1	1	945365	981355	26	148	944631	946206	0	3	0	197	A_17_P00000549	944972	945016	0	-349	1	0
29	AGRN	chr1	1	945365	981355	26	148	944631	946206	0	3	0	198	A_17_P00000550	945572	945616	0	0	2	0
29	AGRN	chr1	1	945365	981355	26	148	944631	946206	0	3	0	199	A_17_P15007041	945837	945881	0	0	2	0
29	AGRN	chr1	1	945365	981355	26	148	944631	946206	0	3	0	200	A_17_P00000551	946012	946056	0	0	2	0
29	AGRN	chr1	1	945365	981355	26	148	944631	946206	0	3	0	201	A_17_P00000552	946209	946253	3	0	2	0
29	AGRN	chr1	1	945365	981355	26	148	944631	946206	0	3	0	202	A_17_P00000553	946260	946304	54	0	2	0
29	AGRN	chr1	1	945365	981355	27	54	953658	954370	0	2	0	203	A_17_P00000601	953600	953644	-14	0	2	0
29	AGRN	chr1	1	945365	981355	27	54	953658	954370	0	2	0	204	A_17_P00000602	953664	953708	0	0	2	0
29	AGRN	chr1	1	945365	981355	27	54	953658	954370	0	2	0	205	A_17_P15007083	954395	954439	25	0	2	0
29	AGRN	chr1	1	945365	981355	28	185	957829	960101	0	2	0	206	A_17_P15007090	957783	957827	-2	0	2	0
29	AGRN	chr1	1	945365	981355	28	185	957829	960101	0	2	0	207	A_17_P00000616	957857	957901	0	0	2	0
29	AGRN	chr1	1	945365	981355	28	185	957829	960101	0	2	0	208	A_17_P00000617	957954	957998	0	0	2	0
29	AGRN	chr1	1	945365	981355	28	185	957829	960101	0	2	0	209	A_17_P15007091	958006	958050	0	0	2	0
29	AGRN	chr1	1	945365	981355	28	185	957829	960101	0	2	0	210	A_17_P15007092	958114	958158	0	0	2	0
29	AGRN	chr1	1	945365	981355	28	185	957829	960101	0	2	0	211	A_17_P15007094	958250	958294	0	0	2	0
29	AGRN	chr1	1	945365	981355	28	185	957829	960101	0	2	0	212	A_17_P15007096	958374	958418	0	0	2	0
29	AGRN	chr1	1	945365	981355	28	185	957829	960101	0	2	0	213	A_17_P00000618	958490	958534	0	0	2	0
29	AGRN	chr1	1	945365	981355	28	185	957829	960101	0	2	0	214	A_17_P15007097	958591	958635	0	0	2	0
29	AGRN	chr1	1	945365	981355	28	185	957829	960101	0	2	0	215	A_17_P15007098	959110	959154	0	0	2	0
29	AGRN	chr1	1	945365	981355	28	185	957829	960101	0	2	0	216	A_17_P00000619	959551	959595	0	0	2	0
29	AGRN	chr1	1	945365	981355	28	185	957829	960101	0	2	0	217	A_17_P00000620	959646	959690	0	0	2	0
29	AGRN	chr1	1	945365	981355	28	185	957829	960101	0	2	0	218	A_17_P15007104	959850	959894	0	0	2	0
29	AGRN	chr1	1	945365	981355	28	185	957829	960101	0	2	0	219	A_17_P15007105	959909	959953	0	0	2	0
29	AGRN	chr1	1	945365	981355	28	185	957829	960101	0	2	0	220	A_17_P15007106	959967	960011	0	0	2	0
29	AGRN	chr1	1	945365	981355	28	185	957829	960101	0	2	0	221	A_17_P15007107	960058	960102	0	0	2	0
29	AGRN	chr1	1	945365	981355	28	185	957829	960101	0	2	0	222	A_17_P15007108	960104	960148	3	0	2	0
29	AGRN	chr1	1	945365	981355	29	351	965359	970168	0	2	0	223	A_17_P15007124	965449	965493	0	0	2	0
29	AGRN	chr1	1	945365	981355	29	351	965359	970168	0	2	0	224	A_17_P00000659	965518	965562	0	0	2	0
29	AGRN	chr1	1	945365	981355	29	351	965359	970168	0	2	0	225	A_17_P15007128	965835	965879	0	0	2	0
29	AGRN	chr1	1	945365	981355	29	351	965359	970168	0	2	0	226	A_17_P15007129	965916	965960	0	0	2	0
29	AGRN	chr1	1	945365	981355	29	351	965359	970168	0	2	0	227	A_17_P15007130	966019	966063	0	0	2	0
29	AGRN	chr1	1	945365	981355	29	351	965359	970168	0	2	0	228	A_17_P15007131	966444	966488	0	0	2	0
29	AGRN	chr1	1	945365	981355	29	351	965359	970168	0	2	0	229	A_17_P00000660	966604	966648	0	0	2	0
29	AGRN	chr1	1	945365	981355	29	351	965359	970168	0	2	0	230	A_17_P15007133	966687	966731	0	0	2	0
29	AGRN	chr1	1	945365	981355	29	351	965359	970168	0	2	0	231	A_17_P15007134	966757	966801	0	0	2	0
29	AGRN	chr1	1	945365	981355	29	351	965359	970168	0	2	0	232	A_17_P15007137	967130	967174	0	0	2	0
29	AGRN	chr1	1	945365	981355	29	351	965359	970168	0	2	0	233	A_17_P15007138	967221	967265	0	0	2	0
29	AGRN	chr1	1	945365	981355	29	351	965359	970168	0	2	0	234	A_17_P15007139	967324	967368	0	0	2	0
29	AGRN	chr1	1	945365	981355	29	351	965359	970168	0	2	0	235	A_17_P00000661	967459	967503	0	0	2	0
29	AGRN	chr1	1	945365	981355	29	351	965359	970168	0	2	0	236	A_17_P00000662	967538	967582	0	0	2	0
29	AGRN	chr1	1	945365	981355	29	351	965359	970168	0	2	0	237	A_17_P00000663	967660	967704	0	0	2	0
29	AGRN	chr1	1	945365	981355	29	351	965359	970168	0	2	0	238	A_17_P15007141	967778	967822	0	0	2	0
29	AGRN	chr1	1	945365	981355	29	351	965359	970168	0	2	0	239	A_17_P00000664	967871	967915	0	0	2	0
29	AGRN	chr1	1	945365	981355	29	351	965359	970168	0	2	0	240	A_17_P15007143	968086	968130	0	0	2	0
29	AGRN	chr1	1	945365	981355	29	351	965359	970168	0	2	0	241	A_17_P00000665	968137	968181	0	0	2	0
29	AGRN	chr1	1	945365	981355	29	351	965359	970168	0	2	0	242	A_17_P00000666	968206	968250	0	0	2	0
29	AGRN	chr1	1	945365	981355	29	351	965359	970168	0	2	0	243	A_17_P00000667	968323	968367	0	0	2	0
29	AGRN	chr1	1	945365	981355	29	351	965359	970168	0	2	0	244	A_17_P15007144	968432	968476	0	0	2	0
29	AGRN	chr1	1	945365	981355	29	351	965359	970168	0	2	0	245	A_17_P00000668	968508	968552	0	0	2	0
29	AGRN	chr1	1	945365	981355	29	351	965359	970168	0	2	0	246	A_17_P15007145	968579	968623	0	0	2	0
29	AGRN	chr1	1	945365	981355	29	351	965359	970168	0	2	0	247	A_17_P15007146	968669	968713	0	0	2	0
29	AGRN	chr1	1	945365	981355	29	351	965359	970168	0	2	0	248	A_17_P00000669	968736	968780	0	0	2	0
29	AGRN	chr1	1	945365	981355	29	351	965359	970168	0	2	0	249	A_17_P15007147	968834	968878	0	0	2	0
29	AGRN	chr1	1	945365	981355	29	351	965359	970168	0	2	0	250	A_17_P00000670	968902	968946	0	0	2	0
29	AGRN	chr1	1	945365	981355	29	351	965359	970168	0	2	0	251	A_17_P00000671	969051	969095	0	0	2	0
29	AGRN	chr1	1	945365	981355	29	351	965359	970168	0	2	0	252	A_17_P00000672	969158	969202	0	0	2	0
29	AGRN	chr1	1	945365	981355	29	351	965359	970168	0	2	0	253	A_17_P00000673	969288	969332	0	0	2	0
29	AGRN	chr1	1	945365	981355	29	351	965359	970168	0	2	0	254	A_17_P00000674	969367	969411	0	0	2	0
29	AGRN	chr1	1	945365	981355	29	351	965359	970168	0	2	0	255	A_17_P15007149	969441	969485	0	0	2	0
29	AGRN	chr1	1	945365	981355	29	351	965359	970168	0	2	0	256	A_17_P15007150	969559	969603	0	0	2	0
29	AGRN	chr1	1	945365	981355	29	351	965359	970168	0	2	0	257	A_17_P00000675	969617	969661	0	0	2	0
29	AGRN	chr1	1	945365	981355	29	351	965359	970168	0	2	0	258	A_17_P15007151	969727	969771	0	0	2	0
29	AGRN	chr1	1	945365	981355	29	351	965359	970168	0	2	0	259	A_17_P00000676	969777	969823	0	0	2	0
29	AGRN	chr1	1	945365	981355	29	351	965359	970168	0	2	0	260	A_17_P15007152	969914	969958	0	0	2	0
29	AGRN	chr1	1	945365	981355	29	351	965359	970168	0	2	0	261	A_17_P00000677	970033	970077	0	0	2	0
29	AGRN	chr1	1	945365	981355	29	351	965359	970168	0	2	0	262	A_17_P00000678	970082	970130	0	0	2	0
29	AGRN	chr1	1	945365	981355	29	351	965359	970168	0	2	0	263	A_17_P00000679	970171	970222	3	0	2	0
29	AGRN	chr1	1	945365	981355	30	26	970931	971263	0	2	0	264	A_17_P00000684	970945	970989	0	0	2	0
29	AGRN	chr1	1	945365	981355	30	26	970931	971263	0	2	0	265	A_17_P00000685	971002	971046	0	0	2	0
29	AGRN	chr1	1	945365	981355	30	26	970931	971263	0	2	0	266	A_17_P15007157	971109	971153	0	0	2	0
29	AGRN	chr1	1	945365	981355	30	26	970931	971263	0	2	0	267	A_17_P15007158	971205	971249	0	0	2	0
29	AGRN	chr1	1	945365	981355	30	26	970931	971263	0	2	0	268	A_17_P00000686	971287	971331	24	0	2	0
29	AGRN	chr1	1	945365	981355	31	26	972015	972374	0	2	0	269	A_17_P15007164	971952	971996	-19	0	2	0
29	AGRN	chr1	1	945365	981355	31	26	972015	972374	0	2	0	270	A_17_P15007165	972026	972070	0	0	2	0
29	AGRN	chr1	1	945365	981355	31	26	972015	972374	0	2	0	271	A_17_P15007166	972151	972195	0	0	2	0
29	AGRN	chr1	1	945365	981355	31	26	972015	972374	0	2	0	272	A_17_P15007167	972201	972245	0	0	2	0
29	AGRN	chr1	1	945365	981355	31	26	972015	972374	0	2	0	273	A_17_P15007168	972289	972333	0	0	2	0
29	AGRN	chr1	1	945365	981355	31	26	972015	972374	0	2	0	274	A_17_P00000689	972355	972399	0	0	2	0
29	AGRN	chr1	1	945365	981355	31	26	972015	972374	0	2	0	275	A_17_P00000690	972437	972481	63	0	2	0
29	AGRN	chr1	1	945365	981355	32	32	973037	973475	0	2	0	276	A_17_P00000695	972987	973031	-6	0	2	0
29	AGRN	chr1	1	945365	981355	32	32	973037	973475	0	2	0	277	A_17_P15007171	973124	973168	0	0	2	0
29	AGRN	chr1	1	945365	981355	32	32	973037	973475	0	2	0	278	A_17_P00000696	973232	973276	0	0	2	0
29	AGRN	chr1	1	945365	981355	32	32	973037	973475	0	2	0	279	A_17_P15007172	973313	973357	0	0	2	0
29	AGRN	chr1	1	945365	981355	32	32	973037	973475	0	2	0	280	A_17_P15007174	973505	973549	30	0	2	0
29	AGRN	chr1	1	945365	981355	33	19	974069	974292	0	2	0	281	A_17_P15007175	974102	974146	0	0	2	0
29	AGRN	chr1	1	945365	981355	33	19	974069	974292	0	2	0	282	A_17_P15007176	974162	974206	0	0	2	0
29	AGRN	chr1	1	945365	981355	33	19	974069	974292	0	2	0	283	A_17_P15007177	974229	974273	0	0	2	0
29	AGRN	chr1	1	945365	981355	34	29	980137	980557	0	2	0	284	A_17_P00000726	980094	980138	0	0	2	0
29	AGRN	chr1	1	945365	981355	34	29	980137	980557	0	2	0	285	A_17_P15007206	980224	980268	0	0	2	0
29	AGRN	chr1	1	945365	981355	34	29	980137	980557	0	2	0	286	A_17_P00000728	980357	980401	0	0	2	0
29	AGRN	chr1	1	945365	981355	34	29	980137	980557	0	2	0	287	A_17_P00000729	980422	980466	0	0	2	0
29	AGRN	chr1	1	945365	981355	34	29	980137	980557	0	2	0	288	A_17_P15007207	980518	980562	0	0	2	0
29	AGRN	chr1	1	945365	981355	34	29	980137	980557	0	2	0	289	A_17_P00000730	980623	980667	66	0	2	0
29	AGRN	chr1	1	945365	981355	35	98	984299	985166	2944	4	0	290	A_17_P00000748	984320	984364	0	2965	4	0
29	AGRN	chr1	1	945365	981355	35	98	984299	985166	2944	4	0	291	A_17_P15007214	984406	984450	0	3051	4	0
29	AGRN	chr1	1	945365	981355	35	98	984299	985166	2944	4	0	292	A_17_P15007215	984512	984556	0	3157	4	0
29	AGRN	chr1	1	945365	981355	35	98	984299	985166	2944	4	0	293	A_17_P15007217	984672	984716	0	3317	4	0
29	AGRN	chr1	1	945365	981355	35	98	984299	985166	2944	4	0	294	A_17_P15007218	984779	984823	0	3424	4	0
29	AGRN	chr1	1	945365	981355	35	98	984299	985166	2944	4	0	295	A_17_P15007219	984818	984862	0	3463	4	0
29	AGRN	chr1	1	945365	981355	35	98	984299	985166	2944	4	0	296	A_17_P00000749	985048	985092	0	3693	4	0
-1	AGRN	chr1	1	945365	981355	36	20	989541	989774	8186	8	8	297	A_17_P15007238	989534	989578	0	8179	8	8
-1	AGRN	chr1	1	945365	981355	36	20	989541	989774	8186	8	8	298	A_17_P15007240	989793	989837	19	8438	8	8
-1	AGRN	chr1	1	945365	981355	37	213	992526	995181	11171	8	8	299	A_17_P15007244	992457	992501	-25	11102	8	8
-1	AGRN	chr1	1	945365	981355	37	213	992526	995181	11171	8	8	300	A_17_P15007249	992820	992864	0	11465	8	8
-1	AGRN	chr1	1	945365	981355	37	213	992526	995181	11171	8	8	301	A_17_P15007251	992974	993018	0	11619	8	8
-1	AGRN	chr1	1	945365	981355	37	213	992526	995181	11171	8	8	302	A_17_P15007252	993013	993057	0	11658	8	8
-1	AGRN	chr1	1	945365	981355	37	213	992526	995181	11171	8	8	303	A_17_P00000776	993085	993129	0	11730	8	8
-1	AGRN	chr1	1	945365	981355	37	213	992526	995181	11171	8	8	304	A_17_P15007253	993148	993192	0	11793	8	8
-1	AGRN	chr1	1	945365	981355	37	213	992526	995181	11171	8	8	305	A_17_P15007255	993275	993319	0	11920	8	8
-1	AGRN	chr1	1	945365	981355	37	213	992526	995181	11171	8	8	306	A_17_P00000777	993364	993408	0	12009	8	8
-1	AGRN	chr1	1	945365	981355	37	213	992526	995181	11171	8	8	307	A_17_P00000778	993446	993490	0	12091	8	8
-1	AGRN	chr1	1	945365	981355	37	213	992526	995181	11171	8	8	308	A_17_P15007256	993499	993543	0	12144	8	8
-1	AGRN	chr1	1	945365	981355	37	213	992526	995181	11171	8	8	309	A_17_P00000779	993566	993618	0	12211	8	8
-1	AGRN	chr1	1	945365	981355	37	213	992526	995181	11171	8	8	310	A_17_P15007257	993670	993714	0	12315	8	8
-1	AGRN	chr1	1	945365	981355	37	213	992526	995181	11171	8	8	311	A_17_P15007258	993759	993803	0	12404	8	8
-1	AGRN	chr1	1	945365	981355	37	213	992526	995181	11171	8	8	312	A_17_P00000780	994133	994177	0	12778	8	8
-1	C1orf159	chr1	-1	1007060	1041599	37	213	992526	995181	11171	8	8	313	A_17_P15007261	994338	994382	0	-12678	8	8
-1	C1orf159	chr1	-1	1007060	1041599	37	213	992526	995181	11171	8	8	314	A_17_P00000781	994453	994497	0	-12563	8	8
-1	C1orf159	chr1	-1	1007060	1041599	37	213	992526	995181	11171	8	8	315	A_17_P15007262	994566	994610	0	-12450	8	8
-1	C1orf159	chr1	-1	1007060	1041599	37	213	992526	995181	11171	8	8	316	A_17_P15007263	994682	994726	0	-12334	8	8
-1	C1orf159	chr1	-1	1007060	1041599	37	213	992526	995181	11171	8	8	317	A_17_P15007265	994877	994921	0	-12139	8	8
-1	C1orf159	chr1	-1	1007060	1041599	37	213	992526	995181	11171	8	8	318	A_17_P00000782	994967	995011	0	-12049	8	8
-1	C1orf159	chr1	-1	1007060	1041599	37	213	992526	995181	11171	8	8	319	A_17_P15007266	995026	995070	0	-11990	8	8
-1	C1orf159	chr1	-1	1007060	1041599	37	213	992526	995181	11171	8	8	320	A_17_P15007268	995199	995245	18	-11815	8	8
30	C1orf159	chr1	-1	1007060	1041599	39	41	1006726	1007302	0	6	0	321	A_17_P15007348	1006642	1006686	-40	-374	4	0
30	C1orf159	chr1	-1	1007060	1041599	39	41	1006726	1007302	0	6	0	322	A_17_P15007349	1006767	1006811	0	-249	4	0
30	C1orf159	chr1	-1	1007060	1041599	39	41	1006726	1007302	0	6	0	323	A_17_P15007350	1006837	1006881	0	-179	4	0
30	C1orf159	chr1	-1	1007060	1041599	39	41	1006726	1007302	0	6	0	324	A_17_P00000824	1007043	1007090	0	0	6	0
30	C1orf159	chr1	-1	1007060	1041599	39	41	1006726	1007302	0	6	0	325	A_17_P00000825	1007129	1007173	0	0	2	0
30	C1orf159	chr1	-1	1007060	1041599	39	41	1006726	1007302	0	6	0	326	A_17_P15007352	1007183	1007227	0	0	2	0
30	C1orf159	chr1	-1	1007060	1041599	39	41	1006726	1007302	0	6	0	327	A_17_P15007353	1007304	1007348	2	0	2	0
30	C1orf159	chr1	-1	1007060	1041599	39	41	1006726	1007302	0	6	0	328	A_17_P00000826	1007354	1007398	52	0	2	0
30	C1orf159	chr1	-1	1007060	1041599	40	30	1007962	1008253	0	2	0	329	A_17_P15007358	1007893	1007937	-25	0	2	0
30	C1orf159	chr1	-1	1007060	1041599	40	30	1007962	1008253	0	2	0	330	A_17_P15007359	1007975	1008019	0	0	2	0
30	C1orf159	chr1	-1	1007060	1041599	40	30	1007962	1008253	0	2	0	331	A_17_P15007360	1008047	1008091	0	0	2	0
30	C1orf159	chr1	-1	1007060	1041599	40	30	1007962	1008253	0	2	0	332	A_17_P15007361	1008109	1008153	0	0	2	0
30	C1orf159	chr1	-1	1007060	1041599	40	30	1007962	1008253	0	2	0	333	A_17_P00000829	1008223	1008267	0	0	2	0
30	C1orf159	chr1	-1	1007060	1041599	41	15	1009681	1009889	0	2	0	334	A_17_P15007372	1009591	1009635	-46	0	2	0
30	C1orf159	chr1	-1	1007060	1041599	41	15	1009681	1009889	0	2	0	335	A_17_P00000834	1009693	1009737	0	0	2	0
30	C1orf159	chr1	-1	1007060	1041599	41	15	1009681	1009889	0	2	0	336	A_17_P00000835	1009759	1009803	0	0	2	0
30	C1orf159	chr1	-1	1007060	1041599	41	15	1009681	1009889	0	2	0	337	A_17_P15007373	1009891	1009935	2	0	2	0
30	C1orf159	chr1	-1	1007060	1041599	41	15	1009681	1009889	0	2	0	338	A_17_P15007374	1009950	1009994	61	0	2	0
30	C1orf159	chr1	-1	1007060	1041599	42	19	1013006	1013210	0	2	0	339	A_17_P00000858	1012907	1012966	-40	0	2	0
30	C1orf159	chr1	-1	1007060	1041599	42	19	1013006	1013210	0	2	0	340	A_17_P00000859	1013025	1013069	0	0	2	0
30	C1orf159	chr1	-1	1007060	1041599	42	19	1013006	1013210	0	2	0	341	A_17_P00000860	1013227	1013271	17	0	2	0
30	C1orf159	chr1	-1	1007060	1041599	43	44	1013938	1014477	0	2	0	342	A_17_P00000863	1013851	1013910	-28	0	2	0
30	C1orf159	chr1	-1	1007060	1041599	43	44	1013938	1014477	0	2	0	343	A_17_P00000864	1013976	1014020	0	0	2	0
30	C1orf159	chr1	-1	1007060	1041599	43	44	1013938	1014477	0	2	0	344	A_17_P00000865	1014082	1014126	0	0	2	0
30	C1orf159	chr1	-1	1007060	1041599	43	44	1013938	1014477	0	2	0	345	A_17_P15007389	1014200	1014244	0	0	2	0
30	C1orf159	chr1	-1	1007060	1041599	43	44	1013938	1014477	0	2	0	346	A_17_P00000866	1014261	1014305	0	0	2	0
30	C1orf159	chr1	-1	1007060	1041599	43	44	1013938	1014477	0	2	0	347	A_17_P15007390	1014348	1014392	0	0	2	0
30	C1orf159	chr1	-1	1007060	1041599	43	44	1013938	1014477	0	2	0	348	A_17_P15007391	1014430	1014474	0	0	2	0
30	C1orf159	chr1	-1	1007060	1041599	43	44	1013938	1014477	0	2	0	349	A_17_P00000867	1014509	1014553	32	0	2	0
30	C1orf159	chr1	-1	1007060	1041599	44	20	1016240	1016488	0	2	0	350	A_17_P00000879	1016188	1016233	-7	0	2	0
30	C1orf159	chr1	-1	1007060	1041599	44	20	1016240	1016488	0	2	0	351	A_17_P15007400	1016313	1016357	0	0	2	0
30	C1orf159	chr1	-1	1007060	1041599	44	20	1016240	1016488	0	2	0	352	A_17_P15007401	1016390	1016434	0	0	2	0
30	C1orf159	chr1	-1	1007060	1041599	44	20	1016240	1016488	0	2	0	353	A_17_P15007402	1016492	1016536	4	0	2	0
30	C1orf159	chr1	-1	1007060	1041599	45	18	1017372	1017593	0	2	0	354	A_17_P15007405	1017342	1017386	0	0	2	0
30	C1orf159	chr1	-1	1007060	1041599	45	18	1017372	1017593	0	2	0	355	A_17_P15007407	1017469	1017513	0	0	2	0
30	C1orf159	chr1	-1	1007060	1041599	45	18	1017372	1017593	0	2	0	356	A_17_P00000883	1017534	1017578	0	0	2	0
30	C1orf159	chr1	-1	1007060	1041599	45	18	1017372	1017593	0	2	0	357	A_17_P15007408	1017635	1017679	42	0	2	0
30	C1orf159	chr1	-1	1007060	1041599	46	25	1035907	1036203	0	2	0	358	A_17_P00000901	1035859	1035903	-4	0	2	0
30	C1orf159	chr1	-1	1007060	1041599	46	25	1035907	1036203	0	2	0	359	A_17_P00000902	1035943	1035988	0	0	2	0
30	C1orf159	chr1	-1	1007060	1041599	46	25	1035907	1036203	0	2	0	360	A_17_P00000903	1036005	1036049	0	0	2	0
30	C1orf159	chr1	-1	1007060	1041599	46	25	1035907	1036203	0	2	0	361	A_17_P00000904	1036113	1036157	0	0	2	0
30	C1orf159	chr1	-1	1007060	1041599	46	25	1035907	1036203	0	2	0	362	A_17_P00000905	1036202	1036246	0	0	2	0
30	C1orf159	chr1	-1	1007060	1041599	47	31	1040378	1040693	0	2	0	363	A_17_P00000915	1040358	1040411	0	0	2	0
30	C1orf159	chr1	-1	1007060	1041599	47	31	1040378	1040693	0	2	0	364	A_17_P15007423	1040447	1040494	0	0	2	0
30	C1orf159	chr1	-1	1007060	1041599	47	31	1040378	1040693	0	2	0	365	A_17_P00000916	1040563	1040609	0	0	2	0
30	C1orf159	chr1	-1	1007060	1041599	48	151	1041041	1042308	0	3	0	366	A_17_P15007425	1041063	1041107	0	0	2	0
30	C1orf159	chr1	-1	1007060	1041599	48	151	1041041	1042308	0	3	0	367	A_17_P15007427	1041203	1041247	0	0	2	0
30	C1orf159	chr1	-1	1007060	1041599	48	151	1041041	1042308	0	3	0	368	A_17_P15007429	1041318	1041362	0	0	2	0
30	C1orf159	chr1	-1	1007060	1041599	48	151	1041041	1042308	0	3	0	369	A_17_P15007430	1041419	1041463	0	0	2	0
30	C1orf159	chr1	-1	1007060	1041599	48	151	1041041	1042308	0	3	0	370	A_17_P00000917	1041529	1041573	0	0	2	0
30	C1orf159	chr1	-1	1007060	1041599	48	151	1041041	1042308	0	3	0	371	A_17_P00000918	1041667	1041711	0	68	1	0
30	C1orf159	chr1	-1	1007060	1041599	48	151	1041041	1042308	0	3	0	372	A_17_P15007431	1041745	1041789	0	146	1	0
30	C1orf159	chr1	-1	1007060	1041599	48	151	1041041	1042308	0	3	0	373	A_17_P15007434	1041996	1042040	0	397	1	0
30	C1orf159	chr1	-1	1007060	1041599	48	151	1041041	1042308	0	3	0	374	A_17_P00000919	1042105	1042149	0	506	1	0
30	C1orf159	chr1	-1	1007060	1041599	48	151	1041041	1042308	0	3	0	375	A_17_P15007435	1042222	1042266	0	623	1	0
-1	C1orf159	chr1	-1	1007060	1041599	49	52	1062232	1062710	20633	8	8	376	A_17_P15007501	1062223	1062267	0	20624	8	8
-1	C1orf159	chr1	-1	1007060	1041599	49	52	1062232	1062710	20633	8	8	377	A_17_P00001009	1062417	1062461	0	20818	8	8
-1	C1orf159	chr1	-1	1007060	1041599	49	52	1062232	1062710	20633	8	8	378	A_17_P15007504	1062638	1062682	0	21039	8	8
-1	C1orf159	chr1	-1	1007060	1041599	49	52	1062232	1062710	20633	8	8	379	A_17_P15007505	1062705	1062749	0	21106	8	8
-1	MIR200B	chr1	1	1092346	1092441	50	25	1083074	1083339	-9007	8	8	380	A_17_P00001081	1082996	1083040	-34	-9306	8	8
-1	MIR200B	chr1	1	1092346	1092441	50	25	1083074	1083339	-9007	8	8	381	A_17_P15007607	1083052	1083096	0	-9250	8	8
-1	MIR200B	chr1	1	1092346	1092441	50	25	1083074	1083339	-9007	8	8	382	A_17_P15007608	1083126	1083170	0	-9176	8	8
-1	MIR200B	chr1	1	1092346	1092441	50	25	1083074	1083339	-9007	8	8	383	A_17_P15007611	1083384	1083428	45	-8918	8	8
31	MIR200B	chr1	1	1092346	1092441	51	183	1087906	1090447	-1899	1	1	384	A_17_P15007635	1088055	1088099	0	-4247	1	1
31	MIR200B	chr1	1	1092346	1092441	51	183	1087906	1090447	-1899	1	1	385	A_17_P00001103	1088175	1088220	0	-4126	1	1
31	MIR200B	chr1	1	1092346	1092441	51	183	1087906	1090447	-1899	1	1	386	A_17_P15007636	1088224	1088268	0	-4078	1	1
31	MIR200B	chr1	1	1092346	1092441	51	183	1087906	1090447	-1899	1	1	387	A_17_P15007637	1088300	1088344	0	-4002	1	1
31	MIR200B	chr1	1	1092346	1092441	51	183	1087906	1090447	-1899	1	1	388	A_17_P15007638	1088371	1088415	0	-3931	1	1
31	MIR200B	chr1	1	1092346	1092441	51	183	1087906	1090447	-1899	1	1	389	A_17_P15007640	1088478	1088522	0	-3824	1	1
31	MIR200B	chr1	1	1092346	1092441	51	183	1087906	1090447	-1899	1	1	390	A_17_P15007641	1088593	1088637	0	-3709	1	1
31	MIR200B	chr1	1	1092346	1092441	51	183	1087906	1090447	-1899	1	1	391	A_17_P15007642	1088639	1088683	0	-3663	1	1
31	MIR200B	chr1	1	1092346	1092441	51	183	1087906	1090447	-1899	1	1	392	A_17_P15007643	1088727	1088771	0	-3575	1	1
31	MIR200B	chr1	1	1092346	1092441	51	183	1087906	1090447	-1899	1	1	393	A_17_P00001104	1088938	1088982	0	-3364	1	1
31	MIR200B	chr1	1	1092346	1092441	51	183	1087906	1090447	-1899	1	1	394	A_17_P00001105	1088994	1089038	0	-3308	1	1
31	MIR200B	chr1	1	1092346	1092441	51	183	1087906	1090447	-1899	1	1	395	A_17_P15007645	1089085	1089129	0	-3217	1	1
31	MIR200B	chr1	1	1092346	1092441	51	183	1087906	1090447	-1899	1	1	396	A_17_P00001106	1089191	1089242	0	-3104	1	1
31	MIR200B	chr1	1	1092346	1092441	51	183	1087906	1090447	-1899	1	1	397	A_17_P00001107	1089298	1089342	0	-3004	1	1
31	MIR200B	chr1	1	1092346	1092441	51	183	1087906	1090447	-1899	1	1	398	A_17_P00001108	1089376	1089429	0	-2917	1	1
31	MIR200B	chr1	1	1092346	1092441	51	183	1087906	1090447	-1899	1	1	399	A_17_P00001109	1089487	1089533	0	-2813	1	1
31	MIR200B	chr1	1	1092346	1092441	51	183	1087906	1090447	-1899	1	1	400	A_17_P00001110	1089571	1089629	0	-2717	1	1
31	MIR200B	chr1	1	1092346	1092441	51	183	1087906	1090447	-1899	1	1	401	A_17_P00001111	1089639	1089698	0	-2648	1	1
31	MIR200B	chr1	1	1092346	1092441	51	183	1087906	1090447	-1899	1	1	402	A_17_P15007646	1089733	1089777	0	-2569	1	1
31	MIR200B	chr1	1	1092346	1092441	51	183	1087906	1090447	-1899	1	1	403	A_17_P15007647	1089798	1089842	0	-2504	1	1
31	MIR200B	chr1	1	1092346	1092441	51	183	1087906	1090447	-1899	1	1	404	A_17_P00001112	1089997	1090042	0	-2304	1	1
31	MIR200B	chr1	1	1092346	1092441	51	183	1087906	1090447	-1899	1	1	405	A_17_P00001113	1090050	1090095	0	-2251	1	1
31	MIR200B	chr1	1	1092346	1092441	51	183	1087906	1090447	-1899	1	1	406	A_17_P15007649	1090174	1090218	0	-2128	1	1
31	MIR200B	chr1	1	1092346	1092441	51	183	1087906	1090447	-1899	1	1	407	A_17_P15007650	1090280	1090324	0	-2022	1	1
31	MIR200B	chr1	1	1092346	1092441	51	183	1087906	1090447	-1899	1	1	408	A_17_P00001114	1090371	1090416	0	-1930	1	1
31	MIR200B	chr1	1	1092346	1092441	51	183	1087906	1090447	-1899	1	1	409	A_17_P15007651	1090468	1090512	21	-1834	1	1
32	MIR200A	chr1	1	1093105	1093195	51	183	1087906	1090447	-2658	1	1	384	A_17_P15007635	1088055	1088099	0	-5006	1	1
32	MIR200A	chr1	1	1093105	1093195	51	183	1087906	1090447	-2658	1	1	385	A_17_P00001103	1088175	1088220	0	-4885	1	1
32	MIR200A	chr1	1	1093105	1093195	51	183	1087906	1090447	-2658	1	1	386	A_17_P15007636	1088224	1088268	0	-4837	1	1
32	MIR200A	chr1	1	1093105	1093195	51	183	1087906	1090447	-2658	1	1	387	A_17_P15007637	1088300	1088344	0	-4761	1	1
32	MIR200A	chr1	1	1093105	1093195	51	183	1087906	1090447	-2658	1	1	388	A_17_P15007638	1088371	1088415	0	-4690	1	1
32	MIR200A	chr1	1	1093105	1093195	51	183	1087906	1090447	-2658	1	1	389	A_17_P15007640	1088478	1088522	0	-4583	1	1
32	MIR200A	chr1	1	1093105	1093195	51	183	1087906	1090447	-2658	1	1	390	A_17_P15007641	1088593	1088637	0	-4468	1	1
32	MIR200A	chr1	1	1093105	1093195	51	183	1087906	1090447	-2658	1	1	391	A_17_P15007642	1088639	1088683	0	-4422	1	1
32	MIR200A	chr1	1	1093105	1093195	51	183	1087906	1090447	-2658	1	1	392	A_17_P15007643	1088727	1088771	0	-4334	1	1
32	MIR200A	chr1	1	1093105	1093195	51	183	1087906	1090447	-2658	1	1	393	A_17_P00001104	1088938	1088982	0	-4123	1	1
32	MIR200A	chr1	1	1093105	1093195	51	183	1087906	1090447	-2658	1	1	394	A_17_P00001105	1088994	1089038	0	-4067	1	1
32	MIR200A	chr1	1	1093105	1093195	51	183	1087906	1090447	-2658	1	1	395	A_17_P15007645	1089085	1089129	0	-3976	1	1
32	MIR200A	chr1	1	1093105	1093195	51	183	1087906	1090447	-2658	1	1	396	A_17_P00001106	1089191	1089242	0	-3863	1	1
32	MIR200A	chr1	1	1093105	1093195	51	183	1087906	1090447	-2658	1	1	397	A_17_P00001107	1089298	1089342	0	-3763	1	1
32	MIR200A	chr1	1	1093105	1093195	51	183	1087906	1090447	-2658	1	1	398	A_17_P00001108	1089376	1089429	0	-3676	1	1
32	MIR200A	chr1	1	1093105	1093195	51	183	1087906	1090447	-2658	1	1	399	A_17_P00001109	1089487	1089533	0	-3572	1	1
32	MIR200A	chr1	1	1093105	1093195	51	183	1087906	1090447	-2658	1	1	400	A_17_P00001110	1089571	1089629	0	-3476	1	1
32	MIR200A	chr1	1	1093105	1093195	51	183	1087906	1090447	-2658	1	1	401	A_17_P00001111	1089639	1089698	0	-3407	1	1
32	MIR200A	chr1	1	1093105	1093195	51	183	1087906	1090447	-2658	1	1	402	A_17_P15007646	1089733	1089777	0	-3328	1	1
32	MIR200A	chr1	1	1093105	1093195	51	183	1087906	1090447	-2658	1	1	403	A_17_P15007647	1089798	1089842	0	-3263	1	1
32	MIR200A	chr1	1	1093105	1093195	51	183	1087906	1090447	-2658	1	1	404	A_17_P00001112	1089997	1090042	0	-3063	1	1
32	MIR200A	chr1	1	1093105	1093195	51	183	1087906	1090447	-2658	1	1	405	A_17_P00001113	1090050	1090095	0	-3010	1	1
32	MIR200A	chr1	1	1093105	1093195	51	183	1087906	1090447	-2658	1	1	406	A_17_P15007649	1090174	1090218	0	-2887	1	1
32	MIR200A	chr1	1	1093105	1093195	51	183	1087906	1090447	-2658	1	1	407	A_17_P15007650	1090280	1090324	0	-2781	1	1
32	MIR200A	chr1	1	1093105	1093195	51	183	1087906	1090447	-2658	1	1	408	A_17_P00001114	1090371	1090416	0	-2689	1	1
32	MIR200A	chr1	1	1093105	1093195	51	183	1087906	1090447	-2658	1	1	409	A_17_P15007651	1090468	1090512	21	-2593	1	1
34	TTLL10	chr1	1	1099148	1123176	52	59	1099177	1100008	0	2	0	410	A_17_P00001159	1099095	1099139	-38	-9	1	0
34	TTLL10	chr1	1	1099148	1123176	52	59	1099177	1100008	0	2	0	411	A_17_P15007686	1099151	1099195	0	0	2	0
34	TTLL10	chr1	1	1099148	1123176	52	59	1099177	1100008	0	2	0	412	A_17_P15007687	1099255	1099299	0	0	2	0
34	TTLL10	chr1	1	1099148	1123176	52	59	1099177	1100008	0	2	0	413	A_17_P00001160	1099484	1099528	0	0	2	0
34	TTLL10	chr1	1	1099148	1123176	52	59	1099177	1100008	0	2	0	414	A_17_P00001161	1099631	1099690	0	0	2	0
34	TTLL10	chr1	1	1099148	1123176	52	59	1099177	1100008	0	2	0	415	A_17_P00001162	1099715	1099774	0	0	2	0
34	TTLL10	chr1	1	1099148	1123176	52	59	1099177	1100008	0	2	0	416	A_17_P15007690	1099789	1099833	0	0	2	0
34	TTLL10	chr1	1	1099148	1123176	52	59	1099177	1100008	0	2	0	417	A_17_P00001163	1099866	1099912	0	0	2	0
34	TTLL10	chr1	1	1099148	1123176	52	59	1099177	1100008	0	2	0	418	A_17_P00001164	1099916	1099963	0	0	2	0
34	TTLL10	chr1	1	1099148	1123176	52	59	1099177	1100008	0	2	0	419	A_17_P00001165	1100033	1100077	25	0	2	0
34	TTLL10	chr1	1	1099148	1123176	53	32	1105437	1105869	0	2	0	420	A_17_P15007711	1105422	1105466	0	0	2	0
34	TTLL10	chr1	1	1099148	1123176	53	32	1105437	1105869	0	2	0	421	A_17_P15007713	1105548	1105592	0	0	2	0
34	TTLL10	chr1	1	1099148	1123176	53	32	1105437	1105869	0	2	0	422	A_17_P00001187	1105727	1105771	0	0	2	0
34	TTLL10	chr1	1	1099148	1123176	53	32	1105437	1105869	0	2	0	423	A_17_P15007715	1105818	1105862	0	0	2	0
34	TTLL10	chr1	1	1099148	1123176	54	40	1122690	1123081	0	2	0	424	A_17_P15007742	1122719	1122763	0	0	2	0
34	TTLL10	chr1	1	1099148	1123176	54	40	1122690	1123081	0	2	0	425	A_17_P15007745	1122994	1123038	0	0	2	0
34	TTLL10	chr1	1	1099148	1123176	54	40	1122690	1123081	0	2	0	426	A_17_P00001227	1123046	1123090	0	0	2	0
35	TNFRSF18	chr1	-1	1128750	1131952	55	105	1126223	1127019	-1731	4	0	427	A_17_P15007756	1126146	1126190	-33	-2560	4	0
35	TNFRSF18	chr1	-1	1128750	1131952	55	105	1126223	1127019	-1731	4	0	428	A_17_P15007757	1126242	1126286	0	-2464	4	0
35	TNFRSF18	chr1	-1	1128750	1131952	55	105	1126223	1127019	-1731	4	0	429	A_17_P15007758	1126309	1126353	0	-2397	4	0
35	TNFRSF18	chr1	-1	1128750	1131952	55	105	1126223	1127019	-1731	4	0	430	A_17_P15007763	1126790	1126834	0	-1916	4	0
35	TNFRSF18	chr1	-1	1128750	1131952	56	55	1131533	1132013	0	3	0	431	A_17_P15007785	1131429	1131473	-60	0	2	0
35	TNFRSF18	chr1	-1	1128750	1131952	56	55	1131533	1132013	0	3	0	432	A_17_P00001274	1131503	1131547	0	0	2	0
35	TNFRSF18	chr1	-1	1128750	1131952	56	55	1131533	1132013	0	3	0	433	A_17_P15007786	1131619	1131663	0	0	2	0
35	TNFRSF18	chr1	-1	1128750	1131952	56	55	1131533	1132013	0	3	0	434	A_17_P00001275	1131803	1131847	0	0	2	0
35	TNFRSF18	chr1	-1	1128750	1131952	56	55	1131533	1132013	0	3	0	435	A_17_P00001276	1131921	1131965	0	0	3	0
35	TNFRSF18	chr1	-1	1128750	1131952	56	55	1131533	1132013	0	3	0	436	A_17_P00001277	1132016	1132061	3	64	1	0
35	TNFRSF18	chr1	-1	1128750	1131952	56	55	1131533	1132013	0	3	0	437	A_17_P15007788	1132074	1132118	61	122	1	0
36	TNFRSF4	chr1	-1	1136568	1139375	57	25	1135431	1135741	-827	4	0	438	A_17_P15007801	1135459	1135503	0	-1065	4	0
36	TNFRSF4	chr1	-1	1136568	1139375	57	25	1135431	1135741	-827	4	0	439	A_17_P00001291	1135578	1135622	0	-946	4	0
36	TNFRSF4	chr1	-1	1136568	1139375	57	25	1135431	1135741	-827	4	0	440	A_17_P15007802	1135668	1135712	0	-856	4	0
36	TNFRSF4	chr1	-1	1136568	1139375	57	25	1135431	1135741	-827	4	0	441	A_17_P15007803	1135772	1135823	31	-745	4	0
36	TNFRSF4	chr1	-1	1136568	1139375	58	16	1136571	1136777	0	2	0	442	A_17_P15007812	1136564	1136608	0	0	6	0
36	TNFRSF4	chr1	-1	1136568	1139375	58	16	1136571	1136777	0	2	0	443	A_17_P15007813	1136635	1136679	0	0	2	0
36	TNFRSF4	chr1	-1	1136568	1139375	58	16	1136571	1136777	0	2	0	444	A_17_P15007815	1136817	1136861	40	0	2	0
36	TNFRSF4	chr1	-1	1136568	1139375	59	38	1138918	1139387	0	3	4	445	A_17_P00001296	1138919	1138963	0	0	2	4
36	TNFRSF4	chr1	-1	1136568	1139375	59	38	1138918	1139387	0	3	4	446	A_17_P15007833	1138952	1138996	0	0	2	4
36	TNFRSF4	chr1	-1	1136568	1139375	59	38	1138918	1139387	0	3	4	447	A_17_P15007836	1139251	1139295	0	0	2	4
36	TNFRSF4	chr1	-1	1136568	1139375	59	38	1138918	1139387	0	3	4	448	A_17_P00001297	1139366	1139410	0	0	3	4
37	SDF4	chr1	-1	1142150	1157310	59	38	1138918	1139387	-2763	4	3	445	A_17_P00001296	1138919	1138963	0	-3187	4	2
37	SDF4	chr1	-1	1142150	1157310	59	38	1138918	1139387	-2763	4	3	446	A_17_P15007833	1138952	1138996	0	-3154	4	2
37	SDF4	chr1	-1	1142150	1157310	59	38	1138918	1139387	-2763	4	3	447	A_17_P15007836	1139251	1139295	0	-2855	4	2
37	SDF4	chr1	-1	1142150	1157310	59	38	1138918	1139387	-2763	4	3	448	A_17_P00001297	1139366	1139410	0	-2740	4	3
37	SDF4	chr1	-1	1142150	1157310	60	71	1142385	1142997	0	2	0	449	A_17_P00001318	1142302	1142361	-24	0	2	0
37	SDF4	chr1	-1	1142150	1157310	60	71	1142385	1142997	0	2	0	450	A_17_P15007842	1142361	1142405	0	0	2	0
37	SDF4	chr1	-1	1142150	1157310	60	71	1142385	1142997	0	2	0	451	A_17_P00001319	1142453	1142501	0	0	2	0
37	SDF4	chr1	-1	1142150	1157310	60	71	1142385	1142997	0	2	0	452	A_17_P15007845	1142755	1142799	0	0	2	0
37	SDF4	chr1	-1	1142150	1157310	60	71	1142385	1142997	0	2	0	453	A_17_P00001320	1142873	1142917	0	0	2	0
37	SDF4	chr1	-1	1142150	1157310	60	71	1142385	1142997	0	2	0	454	A_17_P15007846	1142924	1142968	0	0	2	0
37	SDF4	chr1	-1	1142150	1157310	60	71	1142385	1142997	0	2	0	455	A_17_P15007847	1143004	1143048	7	0	2	0
37	SDF4	chr1	-1	1142150	1157310	61	44	1143647	1144282	0	2	0	456	A_17_P00001325	1143581	1143625	-22	0	2	0
37	SDF4	chr1	-1	1142150	1157310	61	44	1143647	1144282	0	2	0	457	A_17_P00001326	1143743	1143793	0	0	2	0
37	SDF4	chr1	-1	1142150	1157310	61	44	1143647	1144282	0	2	0	458	A_17_P00001327	1143834	1143878	0	0	2	0
37	SDF4	chr1	-1	1142150	1157310	61	44	1143647	1144282	0	2	0	459	A_17_P00001328	1144072	1144116	0	0	2	0
37	SDF4	chr1	-1	1142150	1157310	61	44	1143647	1144282	0	2	0	460	A_17_P00001329	1144133	1144177	0	0	2	0
37	SDF4	chr1	-1	1142150	1157310	61	44	1143647	1144282	0	2	0	461	A_17_P00001330	1144221	1144265	0	0	2	0
37	SDF4	chr1	-1	1142150	1157310	61	44	1143647	1144282	0	2	0	462	A_17_P15007851	1144331	1144375	49	0	2	0
37	SDF4	chr1	-1	1142150	1157310	62	27	1149031	1149391	0	2	0	463	A_17_P00001352	1149115	1149159	0	0	2	0
37	SDF4	chr1	-1	1142150	1157310	62	27	1149031	1149391	0	2	0	464	A_17_P00001353	1149203	1149247	0	0	2	0
37	SDF4	chr1	-1	1142150	1157310	62	27	1149031	1149391	0	2	0	465	A_17_P00001354	1149309	1149353	0	0	2	0
37	SDF4	chr1	-1	1142150	1157310	62	27	1149031	1149391	0	2	0	466	A_17_P15007871	1149400	1149444	9	0	2	0
37	SDF4	chr1	-1	1142150	1157310	63	24	1151822	1152144	0	2	0	467	A_17_P00001364	1151916	1151960	0	0	2	0
37	SDF4	chr1	-1	1142150	1157310	63	24	1151822	1152144	0	2	0	468	A_17_P15007874	1152031	1152075	0	0	2	0
37	SDF4	chr1	-1	1142150	1157310	63	24	1151822	1152144	0	2	0	469	A_17_P15007875	1152120	1152164	0	0	2	0
37	SDF4	chr1	-1	1142150	1157310	63	24	1151822	1152144	0	2	0	470	A_17_P00001365	1152185	1152229	41	0	2	0
37	SDF4	chr1	-1	1142150	1157310	64	34	1153365	1153758	0	2	0	471	A_17_P00001369	1153258	1153302	-63	0	2	0
37	SDF4	chr1	-1	1142150	1157310	64	34	1153365	1153758	0	2	0	472	A_17_P15007882	1153308	1153352	-13	0	2	0
37	SDF4	chr1	-1	1142150	1157310	64	34	1153365	1153758	0	2	0	473	A_17_P15007883	1153408	1153452	0	0	2	0
37	SDF4	chr1	-1	1142150	1157310	64	34	1153365	1153758	0	2	0	474	A_17_P15007884	1153472	1153516	0	0	2	0
37	SDF4	chr1	-1	1142150	1157310	64	34	1153365	1153758	0	2	0	475	A_17_P00001370	1153548	1153592	0	0	2	0
37	SDF4	chr1	-1	1142150	1157310	64	34	1153365	1153758	0	2	0	476	A_17_P15007885	1153635	1153679	0	0	2	0
37	SDF4	chr1	-1	1142150	1157310	64	34	1153365	1153758	0	2	0	477	A_17_P00001371	1153693	1153737	0	0	2	0
37	SDF4	chr1	-1	1142150	1157310	64	34	1153365	1153758	0	2	0	478	A_17_P00001372	1153776	1153820	18	0	2	0
37	SDF4	chr1	-1	1142150	1157310	65	237	1156909	1158848	0	3	3	479	A_17_P15007892	1156986	1157030	0	0	2	1
37	SDF4	chr1	-1	1142150	1157310	65	237	1156909	1158848	0	3	3	480	A_17_P15007894	1157152	1157196	0	0	2	1
37	SDF4	chr1	-1	1142150	1157310	65	237	1156909	1158848	0	3	3	481	A_17_P15007896	1157318	1157362	0	8	1	1
37	SDF4	chr1	-1	1142150	1157310	65	237	1156909	1158848	0	3	3	482	A_17_P15007900	1157905	1157949	0	595	1	2
37	SDF4	chr1	-1	1142150	1157310	65	237	1156909	1158848	0	3	3	483	A_17_P00001384	1157957	1158001	0	647	1	2
37	SDF4	chr1	-1	1142150	1157310	65	237	1156909	1158848	0	3	3	484	A_17_P15007902	1158179	1158223	0	869	1	2
37	SDF4	chr1	-1	1142150	1157310	65	237	1156909	1158848	0	3	3	485	A_17_P15007903	1158275	1158319	0	965	1	2
37	SDF4	chr1	-1	1142150	1157310	65	237	1156909	1158848	0	3	3	486	A_17_P00001385	1158344	1158388	0	1034	1	2
37	SDF4	chr1	-1	1142150	1157310	65	237	1156909	1158848	0	3	3	487	A_17_P15007904	1158417	1158461	0	1107	1	2
37	SDF4	chr1	-1	1142150	1157310	65	237	1156909	1158848	0	3	3	488	A_17_P15007906	1158615	1158659	0	1305	1	2
37	SDF4	chr1	-1	1142150	1157310	65	237	1156909	1158848	0	3	3	489	A_17_P00001386	1158817	1158864	0	1507	1	2
38	B3GALT6	chr1	1	1157491	1160283	65	237	1156909	1158848	0	3	3	479	A_17_P15007892	1156986	1157030	0	-461	1	2
38	B3GALT6	chr1	1	1157491	1160283	65	237	1156909	1158848	0	3	3	480	A_17_P15007894	1157152	1157196	0	-295	1	2
38	B3GALT6	chr1	1	1157491	1160283	65	237	1156909	1158848	0	3	3	481	A_17_P15007896	1157318	1157362	0	-129	1	1
38	B3GALT6	chr1	1	1157491	1160283	65	237	1156909	1158848	0	3	3	482	A_17_P15007900	1157905	1157949	0	0	2	1
38	B3GALT6	chr1	1	1157491	1160283	65	237	1156909	1158848	0	3	3	483	A_17_P00001384	1157957	1158001	0	0	2	1
38	B3GALT6	chr1	1	1157491	1160283	65	237	1156909	1158848	0	3	3	484	A_17_P15007902	1158179	1158223	0	0	2	1
38	B3GALT6	chr1	1	1157491	1160283	65	237	1156909	1158848	0	3	3	485	A_17_P15007903	1158275	1158319	0	0	2	1
38	B3GALT6	chr1	1	1157491	1160283	65	237	1156909	1158848	0	3	3	486	A_17_P00001385	1158344	1158388	0	0	2	1
38	B3GALT6	chr1	1	1157491	1160283	65	237	1156909	1158848	0	3	3	487	A_17_P15007904	1158417	1158461	0	0	2	1
38	B3GALT6	chr1	1	1157491	1160283	65	237	1156909	1158848	0	3	3	488	A_17_P15007906	1158615	1158659	0	0	2	1
38	B3GALT6	chr1	1	1157491	1160283	65	237	1156909	1158848	0	3	3	489	A_17_P00001386	1158817	1158864	0	0	2	1
-1	B3GALT6	chr1	1	1157491	1160283	66	27	1163778	1164126	3495	8	8	490	A_17_P00001415	1163720	1163764	-14	3437	8	8
-1	B3GALT6	chr1	1	1157491	1160283	66	27	1163778	1164126	3495	8	8	491	A_17_P00001416	1163847	1163891	0	3564	8	8
-1	B3GALT6	chr1	1	1157491	1160283	66	27	1163778	1164126	3495	8	8	492	A_17_P00001417	1163960	1164004	0	3677	8	8
-1	FAM132A	chr1	-1	1167695	1171965	66	27	1163778	1164126	3495	8	8	493	A_17_P00001418	1164166	1164210	40	-3485	8	8
39	FAM132A	chr1	-1	1167695	1171965	67	26	1167748	1168070	0	2	0	494	A_17_P00001437	1167675	1167719	-29	0	6	0
39	FAM132A	chr1	-1	1167695	1171965	67	26	1167748	1168070	0	2	0	495	A_17_P00001438	1167857	1167902	0	0	2	0
39	FAM132A	chr1	-1	1167695	1171965	67	26	1167748	1168070	0	2	0	496	A_17_P15007954	1167935	1167979	0	0	2	0
39	FAM132A	chr1	-1	1167695	1171965	67	26	1167748	1168070	0	2	0	497	A_17_P15007955	1168003	1168047	0	0	2	0
39	FAM132A	chr1	-1	1167695	1171965	67	26	1167748	1168070	0	2	0	498	A_17_P00001439	1168099	1168143	29	0	2	0
39	FAM132A	chr1	-1	1167695	1171965	68	81	1171619	1172333	0	3	0	499	A_17_P15007973	1171540	1171584	-35	0	2	0
39	FAM132A	chr1	-1	1167695	1171965	68	81	1171619	1172333	0	3	0	500	A_17_P15007974	1171608	1171652	0	0	2	0
39	FAM132A	chr1	-1	1167695	1171965	68	81	1171619	1172333	0	3	0	501	A_17_P15007980	1172145	1172189	0	180	1	0
39	FAM132A	chr1	-1	1167695	1171965	68	81	1171619	1172333	0	3	0	502	A_17_P15007981	1172205	1172249	0	240	1	0
40	UBE2J2	chr1	-1	1179154	1199097	69	68	1179259	1180108	0	2	0	503	A_17_P15008008	1179283	1179327	0	0	2	0
40	UBE2J2	chr1	-1	1179154	1199097	69	68	1179259	1180108	0	2	0	504	A_17_P15008010	1179503	1179547	0	0	2	0
40	UBE2J2	chr1	-1	1179154	1199097	69	68	1179259	1180108	0	2	0	505	A_17_P15008011	1179597	1179641	0	0	2	0
40	UBE2J2	chr1	-1	1179154	1199097	69	68	1179259	1180108	0	2	0	506	A_17_P00001469	1179803	1179847	0	0	2	0
40	UBE2J2	chr1	-1	1179154	1199097	69	68	1179259	1180108	0	2	0	507	A_17_P00001470	1179861	1179920	0	0	2	0
40	UBE2J2	chr1	-1	1179154	1199097	69	68	1179259	1180108	0	2	0	508	A_17_P00001471	1179948	1179992	0	0	2	0
40	UBE2J2	chr1	-1	1179154	1199097	69	68	1179259	1180108	0	2	0	509	A_17_P00001472	1180055	1180099	0	0	2	0
40	UBE2J2	chr1	-1	1179154	1199097	69	68	1179259	1180108	0	2	0	510	A_17_P00001473	1180128	1180187	20	0	2	0
40	UBE2J2	chr1	-1	1179154	1199097	70	25	1180385	1180662	0	2	4	511	A_17_P00001474	1180287	1180344	-41	0	2	4
40	UBE2J2	chr1	-1	1179154	1199097	70	25	1180385	1180662	0	2	4	512	A_17_P15008014	1180359	1180403	0	0	2	4
40	UBE2J2	chr1	-1	1179154	1199097	70	25	1180385	1180662	0	2	4	513	A_17_P00001475	1180473	1180524	0	0	2	4
40	UBE2J2	chr1	-1	1179154	1199097	70	25	1180385	1180662	0	2	4	514	A_17_P15008015	1180540	1180584	0	0	2	4
40	UBE2J2	chr1	-1	1179154	1199097	70	25	1180385	1180662	0	2	4	515	A_17_P15008016	1180609	1180653	0	0	2	4
40	UBE2J2	chr1	-1	1179154	1199097	70	25	1180385	1180662	0	2	4	516	A_17_P00001476	1180694	1180753	32	0	2	4
40	UBE2J2	chr1	-1	1179154	1199097	71	31	1193029	1193460	0	2	0	517	A_17_P00001548	1192987	1193031	0	0	2	0
40	UBE2J2	chr1	-1	1179154	1199097	71	31	1193029	1193460	0	2	0	518	A_17_P00001549	1193083	1193127	0	0	2	0
40	UBE2J2	chr1	-1	1179154	1199097	71	31	1193029	1193460	0	2	0	519	A_17_P00001550	1193139	1193184	0	0	2	0
40	UBE2J2	chr1	-1	1179154	1199097	71	31	1193029	1193460	0	2	0	520	A_17_P00001551	1193214	1193262	0	0	2	0
40	UBE2J2	chr1	-1	1179154	1199097	71	31	1193029	1193460	0	2	0	521	A_17_P15008031	1193330	1193374	0	0	2	0
40	UBE2J2	chr1	-1	1179154	1199097	71	31	1193029	1193460	0	2	0	522	A_17_P00001552	1193449	1193494	0	0	2	0
40	UBE2J2	chr1	-1	1179154	1199097	71	31	1193029	1193460	0	2	0	523	A_17_P00001553	1193501	1193546	41	0	2	0
40	UBE2J2	chr1	-1	1179154	1199097	72	155	1198378	1199805	0	3	0	524	A_17_P00001580	1198388	1198432	0	0	2	0
40	UBE2J2	chr1	-1	1179154	1199097	72	155	1198378	1199805	0	3	0	525	A_17_P00001581	1198507	1198551	0	0	2	0
40	UBE2J2	chr1	-1	1179154	1199097	72	155	1198378	1199805	0	3	0	526	A_17_P00001582	1198590	1198634	0	0	2	0
40	UBE2J2	chr1	-1	1179154	1199097	72	155	1198378	1199805	0	3	0	527	A_17_P15008043	1198682	1198726	0	0	2	0
40	UBE2J2	chr1	-1	1179154	1199097	72	155	1198378	1199805	0	3	0	528	A_17_P15008046	1198942	1198986	0	0	2	0
40	UBE2J2	chr1	-1	1179154	1199097	72	155	1198378	1199805	0	3	0	529	A_17_P15008048	1199094	1199138	0	0	3	0
40	UBE2J2	chr1	-1	1179154	1199097	72	155	1198378	1199805	0	3	0	530	A_17_P15008049	1199161	1199205	0	64	1	0
40	UBE2J2	chr1	-1	1179154	1199097	72	155	1198378	1199805	0	3	0	531	A_17_P00001583	1199530	1199574	0	433	1	0
40	UBE2J2	chr1	-1	1179154	1199097	72	155	1198378	1199805	0	3	0	532	A_17_P15008053	1199654	1199698	0	557	1	0
40	UBE2J2	chr1	-1	1179154	1199097	72	155	1198378	1199805	0	3	0	533	A_17_P15008055	1199835	1199881	30	738	1	0
41	LOC100128842	chr1	-1	1183300	1186817	70	25	1180385	1180662	-2638	4	2	511	A_17_P00001474	1180287	1180344	-41	-2956	4	2
41	LOC100128842	chr1	-1	1183300	1186817	70	25	1180385	1180662	-2638	4	2	512	A_17_P15008014	1180359	1180403	0	-2897	4	2
41	LOC100128842	chr1	-1	1183300	1186817	70	25	1180385	1180662	-2638	4	2	513	A_17_P00001475	1180473	1180524	0	-2776	4	2
41	LOC100128842	chr1	-1	1183300	1186817	70	25	1180385	1180662	-2638	4	2	514	A_17_P15008015	1180540	1180584	0	-2716	4	2
41	LOC100128842	chr1	-1	1183300	1186817	70	25	1180385	1180662	-2638	4	2	515	A_17_P15008016	1180609	1180653	0	-2647	4	2
41	LOC100128842	chr1	-1	1183300	1186817	70	25	1180385	1180662	-2638	4	2	516	A_17_P00001476	1180694	1180753	32	-2547	4	2
42	SCNN1D	chr1	1	1207351	1217272	73	130	1218643	1220026	1371	4	2	534	A_17_P15008107	1218584	1218628	-15	1312	4	2
42	SCNN1D	chr1	1	1207351	1217272	73	130	1218643	1220026	1371	4	2	535	A_17_P15008108	1218678	1218722	0	1406	4	2
42	SCNN1D	chr1	1	1207351	1217272	73	130	1218643	1220026	1371	4	2	536	A_17_P00001652	1218807	1218851	0	1535	4	2
42	SCNN1D	chr1	1	1207351	1217272	73	130	1218643	1220026	1371	4	2	537	A_17_P15008110	1218922	1218966	0	1650	4	2
42	SCNN1D	chr1	1	1207351	1217272	73	130	1218643	1220026	1371	4	2	538	A_17_P15008112	1219137	1219181	0	1865	4	2
42	SCNN1D	chr1	1	1207351	1217272	73	130	1218643	1220026	1371	4	2	539	A_17_P00001653	1219393	1219437	0	2121	4	2
42	SCNN1D	chr1	1	1207351	1217272	73	130	1218643	1220026	1371	4	2	540	A_17_P00001654	1219569	1219613	0	2297	4	2
42	SCNN1D	chr1	1	1207351	1217272	73	130	1218643	1220026	1371	4	2	541	A_17_P15008114	1219663	1219707	0	2391	4	2
42	SCNN1D	chr1	1	1207351	1217272	73	130	1218643	1220026	1371	4	2	542	A_17_P15008116	1219822	1219866	0	2550	4	2
42	SCNN1D	chr1	1	1207351	1217272	73	130	1218643	1220026	1371	4	2	543	A_17_P00001655	1219965	1220009	0	2693	4	2
42	SCNN1D	chr1	1	1207351	1217272	73	130	1218643	1220026	1371	4	2	544	A_17_P00001656	1220036	1220080	10	2764	4	2
43	ACAP3	chr1	-1	1217626	1233132	73	130	1218643	1220026	0	2	4	534	A_17_P15008107	1218584	1218628	-15	0	2	4
43	ACAP3	chr1	-1	1217626	1233132	73	130	1218643	1220026	0	2	4	535	A_17_P15008108	1218678	1218722	0	0	2	4
43	ACAP3	chr1	-1	1217626	1233132	73	130	1218643	1220026	0	2	4	536	A_17_P00001652	1218807	1218851	0	0	2	4
43	ACAP3	chr1	-1	1217626	1233132	73	130	1218643	1220026	0	2	4	537	A_17_P15008110	1218922	1218966	0	0	2	4
43	ACAP3	chr1	-1	1217626	1233132	73	130	1218643	1220026	0	2	4	538	A_17_P15008112	1219137	1219181	0	0	2	4
43	ACAP3	chr1	-1	1217626	1233132	73	130	1218643	1220026	0	2	4	539	A_17_P00001653	1219393	1219437	0	0	2	4
43	ACAP3	chr1	-1	1217626	1233132	73	130	1218643	1220026	0	2	4	540	A_17_P00001654	1219569	1219613	0	0	2	4
43	ACAP3	chr1	-1	1217626	1233132	73	130	1218643	1220026	0	2	4	541	A_17_P15008114	1219663	1219707	0	0	2	4
43	ACAP3	chr1	-1	1217626	1233132	73	130	1218643	1220026	0	2	4	542	A_17_P15008116	1219822	1219866	0	0	2	4
43	ACAP3	chr1	-1	1217626	1233132	73	130	1218643	1220026	0	2	4	543	A_17_P00001655	1219965	1220009	0	0	2	4
43	ACAP3	chr1	-1	1217626	1233132	73	130	1218643	1220026	0	2	4	544	A_17_P00001656	1220036	1220080	10	0	2	4
43	ACAP3	chr1	-1	1217626	1233132	74	281	1232263	1235048	0	3	7	545	A_17_P15008176	1232159	1232203	-60	0	2	5
43	ACAP3	chr1	-1	1217626	1233132	74	281	1232263	1235048	0	3	7	546	A_17_P15008177	1232237	1232281	0	0	2	5
43	ACAP3	chr1	-1	1217626	1233132	74	281	1232263	1235048	0	3	7	547	A_17_P00001720	1232332	1232377	0	0	2	5
43	ACAP3	chr1	-1	1217626	1233132	74	281	1232263	1235048	0	3	7	548	A_17_P00001721	1232442	1232486	0	0	2	5
43	ACAP3	chr1	-1	1217626	1233132	74	281	1232263	1235048	0	3	7	549	A_17_P00001722	1232547	1232591	0	0	2	5
43	ACAP3	chr1	-1	1217626	1233132	74	281	1232263	1235048	0	3	7	550	A_17_P15008178	1232602	1232646	0	0	2	5
43	ACAP3	chr1	-1	1217626	1233132	74	281	1232263	1235048	0	3	7	551	A_17_P15008180	1232809	1232853	0	0	2	5
43	ACAP3	chr1	-1	1217626	1233132	74	281	1232263	1235048	0	3	7	552	A_17_P15008182	1233330	1233374	0	198	1	5
43	ACAP3	chr1	-1	1217626	1233132	74	281	1232263	1235048	0	3	7	553	A_17_P00001723	1233479	1233523	0	347	1	5
43	ACAP3	chr1	-1	1217626	1233132	74	281	1232263	1235048	0	3	7	554	A_17_P15008183	1233588	1233632	0	456	1	5
43	ACAP3	chr1	-1	1217626	1233132	74	281	1232263	1235048	0	3	7	555	A_17_P15008184	1233654	1233698	0	522	1	5
43	ACAP3	chr1	-1	1217626	1233132	74	281	1232263	1235048	0	3	7	556	A_17_P00001724	1233924	1233972	0	792	1	6
43	ACAP3	chr1	-1	1217626	1233132	74	281	1232263	1235048	0	3	7	557	A_17_P00001725	1234038	1234082	0	906	1	6
43	ACAP3	chr1	-1	1217626	1233132	74	281	1232263	1235048	0	3	7	558	A_17_P15008188	1234189	1234233	0	1057	1	6
43	ACAP3	chr1	-1	1217626	1233132	74	281	1232263	1235048	0	3	7	559	A_17_P00001726	1234338	1234382	0	1206	1	6
43	ACAP3	chr1	-1	1217626	1233132	74	281	1232263	1235048	0	3	7	560	A_17_P15008191	1234526	1234570	0	1394	1	6
43	ACAP3	chr1	-1	1217626	1233132	74	281	1232263	1235048	0	3	7	561	A_17_P00001727	1234579	1234623	0	1447	1	6
43	ACAP3	chr1	-1	1217626	1233132	74	281	1232263	1235048	0	3	7	562	A_17_P15008192	1234693	1234737	0	1561	1	6
43	ACAP3	chr1	-1	1217626	1233132	74	281	1232263	1235048	0	3	7	563	A_17_P00001728	1234794	1234838	0	1662	1	6
43	ACAP3	chr1	-1	1217626	1233132	74	281	1232263	1235048	0	3	7	564	A_17_P00001729	1234908	1234952	0	1776	1	6
43	ACAP3	chr1	-1	1217626	1233132	74	281	1232263	1235048	0	3	7	565	A_17_P15008193	1234964	1235008	0	1832	1	6
43	ACAP3	chr1	-1	1217626	1233132	74	281	1232263	1235048	0	3	7	566	A_17_P15008194	1235059	1235103	11	1927	1	6
44	PUSL1	chr1	1	1233856	1236920	74	281	1232263	1235048	0	3	7	545	A_17_P15008176	1232159	1232203	-60	-1653	1	6
44	PUSL1	chr1	1	1233856	1236920	74	281	1232263	1235048	0	3	7	546	A_17_P15008177	1232237	1232281	0	-1575	1	6
44	PUSL1	chr1	1	1233856	1236920	74	281	1232263	1235048	0	3	7	547	A_17_P00001720	1232332	1232377	0	-1479	1	6
44	PUSL1	chr1	1	1233856	1236920	74	281	1232263	1235048	0	3	7	548	A_17_P00001721	1232442	1232486	0	-1370	1	6
44	PUSL1	chr1	1	1233856	1236920	74	281	1232263	1235048	0	3	7	549	A_17_P00001722	1232547	1232591	0	-1265	1	6
44	PUSL1	chr1	1	1233856	1236920	74	281	1232263	1235048	0	3	7	550	A_17_P15008178	1232602	1232646	0	-1210	1	6
44	PUSL1	chr1	1	1233856	1236920	74	281	1232263	1235048	0	3	7	551	A_17_P15008180	1232809	1232853	0	-1003	1	6
44	PUSL1	chr1	1	1233856	1236920	74	281	1232263	1235048	0	3	7	552	A_17_P15008182	1233330	1233374	0	-482	1	5
44	PUSL1	chr1	1	1233856	1236920	74	281	1232263	1235048	0	3	7	553	A_17_P00001723	1233479	1233523	0	-333	1	5
44	PUSL1	chr1	1	1233856	1236920	74	281	1232263	1235048	0	3	7	554	A_17_P15008183	1233588	1233632	0	-224	1	5
44	PUSL1	chr1	1	1233856	1236920	74	281	1232263	1235048	0	3	7	555	A_17_P15008184	1233654	1233698	0	-158	1	5
44	PUSL1	chr1	1	1233856	1236920	74	281	1232263	1235048	0	3	7	556	A_17_P00001724	1233924	1233972	0	0	2	5
44	PUSL1	chr1	1	1233856	1236920	74	281	1232263	1235048	0	3	7	557	A_17_P00001725	1234038	1234082	0	0	2	5
44	PUSL1	chr1	1	1233856	1236920	74	281	1232263	1235048	0	3	7	558	A_17_P15008188	1234189	1234233	0	0	2	5
44	PUSL1	chr1	1	1233856	1236920	74	281	1232263	1235048	0	3	7	559	A_17_P00001726	1234338	1234382	0	0	2	5
44	PUSL1	chr1	1	1233856	1236920	74	281	1232263	1235048	0	3	7	560	A_17_P15008191	1234526	1234570	0	0	2	5
44	PUSL1	chr1	1	1233856	1236920	74	281	1232263	1235048	0	3	7	561	A_17_P00001727	1234579	1234623	0	0	2	5
44	PUSL1	chr1	1	1233856	1236920	74	281	1232263	1235048	0	3	7	562	A_17_P15008192	1234693	1234737	0	0	2	5
44	PUSL1	chr1	1	1233856	1236920	74	281	1232263	1235048	0	3	7	563	A_17_P00001728	1234794	1234838	0	0	2	5
44	PUSL1	chr1	1	1233856	1236920	74	281	1232263	1235048	0	3	7	564	A_17_P00001729	1234908	1234952	0	0	2	5
44	PUSL1	chr1	1	1233856	1236920	74	281	1232263	1235048	0	3	7	565	A_17_P15008193	1234964	1235008	0	0	2	5
44	PUSL1	chr1	1	1233856	1236920	74	281	1232263	1235048	0	3	7	566	A_17_P15008194	1235059	1235103	11	0	2	5
44	PUSL1	chr1	1	1233856	1236920	75	41	1237781	1238356	861	4	2	567	A_17_P15008207	1237731	1237775	-6	811	4	2
44	PUSL1	chr1	1	1233856	1236920	75	41	1237781	1238356	861	4	2	568	A_17_P15008208	1237844	1237888	0	924	4	2
44	PUSL1	chr1	1	1233856	1236920	75	41	1237781	1238356	861	4	2	569	A_17_P15008209	1237904	1237948	0	984	4	2
44	PUSL1	chr1	1	1233856	1236920	75	41	1237781	1238356	861	4	2	570	A_17_P15008210	1237956	1238000	0	1036	4	2
44	PUSL1	chr1	1	1233856	1236920	75	41	1237781	1238356	861	4	2	571	A_17_P00001748	1238043	1238087	0	1123	4	2
44	PUSL1	chr1	1	1233856	1236920	75	41	1237781	1238356	861	4	2	572	A_17_P00001749	1238155	1238200	0	1235	4	2
44	PUSL1	chr1	1	1233856	1236920	75	41	1237781	1238356	861	4	2	573	A_17_P15008211	1238193	1238237	0	1273	4	2
44	PUSL1	chr1	1	1233856	1236920	75	41	1237781	1238356	861	4	2	574	A_17_P15008212	1238290	1238334	0	1370	4	2
44	PUSL1	chr1	1	1233856	1236920	75	41	1237781	1238356	861	4	2	575	A_17_P00001750	1238376	1238420	20	1456	4	2
45	CPSF3L	chr1	-1	1236827	1249909	74	281	1232263	1235048	-1779	4	3	545	A_17_P15008176	1232159	1232203	-60	-4624	4	3
45	CPSF3L	chr1	-1	1236827	1249909	74	281	1232263	1235048	-1779	4	3	546	A_17_P15008177	1232237	1232281	0	-4546	4	3
45	CPSF3L	chr1	-1	1236827	1249909	74	281	1232263	1235048	-1779	4	3	547	A_17_P00001720	1232332	1232377	0	-4450	4	3
45	CPSF3L	chr1	-1	1236827	1249909	74	281	1232263	1235048	-1779	4	3	548	A_17_P00001721	1232442	1232486	0	-4341	4	3
45	CPSF3L	chr1	-1	1236827	1249909	74	281	1232263	1235048	-1779	4	3	549	A_17_P00001722	1232547	1232591	0	-4236	4	3
45	CPSF3L	chr1	-1	1236827	1249909	74	281	1232263	1235048	-1779	4	3	550	A_17_P15008178	1232602	1232646	0	-4181	4	3
45	CPSF3L	chr1	-1	1236827	1249909	74	281	1232263	1235048	-1779	4	3	551	A_17_P15008180	1232809	1232853	0	-3974	4	3
45	CPSF3L	chr1	-1	1236827	1249909	74	281	1232263	1235048	-1779	4	3	552	A_17_P15008182	1233330	1233374	0	-3453	4	1
45	CPSF3L	chr1	-1	1236827	1249909	74	281	1232263	1235048	-1779	4	3	553	A_17_P00001723	1233479	1233523	0	-3304	4	1
45	CPSF3L	chr1	-1	1236827	1249909	74	281	1232263	1235048	-1779	4	3	554	A_17_P15008183	1233588	1233632	0	-3195	4	1
45	CPSF3L	chr1	-1	1236827	1249909	74	281	1232263	1235048	-1779	4	3	555	A_17_P15008184	1233654	1233698	0	-3129	4	1
45	CPSF3L	chr1	-1	1236827	1249909	74	281	1232263	1235048	-1779	4	3	556	A_17_P00001724	1233924	1233972	0	-2855	4	3
45	CPSF3L	chr1	-1	1236827	1249909	74	281	1232263	1235048	-1779	4	3	557	A_17_P00001725	1234038	1234082	0	-2745	4	3
45	CPSF3L	chr1	-1	1236827	1249909	74	281	1232263	1235048	-1779	4	3	558	A_17_P15008188	1234189	1234233	0	-2594	4	3
45	CPSF3L	chr1	-1	1236827	1249909	74	281	1232263	1235048	-1779	4	3	559	A_17_P00001726	1234338	1234382	0	-2445	4	3
45	CPSF3L	chr1	-1	1236827	1249909	74	281	1232263	1235048	-1779	4	3	560	A_17_P15008191	1234526	1234570	0	-2257	4	3
45	CPSF3L	chr1	-1	1236827	1249909	74	281	1232263	1235048	-1779	4	3	561	A_17_P00001727	1234579	1234623	0	-2204	4	3
45	CPSF3L	chr1	-1	1236827	1249909	74	281	1232263	1235048	-1779	4	3	562	A_17_P15008192	1234693	1234737	0	-2090	4	3
45	CPSF3L	chr1	-1	1236827	1249909	74	281	1232263	1235048	-1779	4	3	563	A_17_P00001728	1234794	1234838	0	-1989	4	3
45	CPSF3L	chr1	-1	1236827	1249909	74	281	1232263	1235048	-1779	4	3	564	A_17_P00001729	1234908	1234952	0	-1875	4	3
45	CPSF3L	chr1	-1	1236827	1249909	74	281	1232263	1235048	-1779	4	3	565	A_17_P15008193	1234964	1235008	0	-1819	4	3
45	CPSF3L	chr1	-1	1236827	1249909	74	281	1232263	1235048	-1779	4	3	566	A_17_P15008194	1235059	1235103	11	-1724	4	3
45	CPSF3L	chr1	-1	1236827	1249909	75	41	1237781	1238356	0	2	4	567	A_17_P15008207	1237731	1237775	-6	0	2	4
45	CPSF3L	chr1	-1	1236827	1249909	75	41	1237781	1238356	0	2	4	568	A_17_P15008208	1237844	1237888	0	0	2	4
45	CPSF3L	chr1	-1	1236827	1249909	75	41	1237781	1238356	0	2	4	569	A_17_P15008209	1237904	1237948	0	0	2	4
45	CPSF3L	chr1	-1	1236827	1249909	75	41	1237781	1238356	0	2	4	570	A_17_P15008210	1237956	1238000	0	0	2	4
45	CPSF3L	chr1	-1	1236827	1249909	75	41	1237781	1238356	0	2	4	571	A_17_P00001748	1238043	1238087	0	0	2	4
45	CPSF3L	chr1	-1	1236827	1249909	75	41	1237781	1238356	0	2	4	572	A_17_P00001749	1238155	1238200	0	0	2	4
45	CPSF3L	chr1	-1	1236827	1249909	75	41	1237781	1238356	0	2	4	573	A_17_P15008211	1238193	1238237	0	0	2	4
45	CPSF3L	chr1	-1	1236827	1249909	75	41	1237781	1238356	0	2	4	574	A_17_P15008212	1238290	1238334	0	0	2	4
45	CPSF3L	chr1	-1	1236827	1249909	75	41	1237781	1238356	0	2	4	575	A_17_P00001750	1238376	1238420	20	0	2	4
45	CPSF3L	chr1	-1	1236827	1249909	76	18	1244185	1244411	0	2	0	576	A_17_P00001777	1244074	1244121	-64	0	2	0
45	CPSF3L	chr1	-1	1236827	1249909	76	18	1244185	1244411	0	2	0	577	A_17_P15008220	1244199	1244243	0	0	2	0
45	CPSF3L	chr1	-1	1236827	1249909	76	18	1244185	1244411	0	2	0	578	A_17_P15008222	1244427	1244471	16	0	2	0
48	DVL1	chr1	-1	1260520	1274355	84	160	1273796	1275208	0	3	4	579	A_17_P00001795	1273714	1273758	-38	0	2	4
48	DVL1	chr1	-1	1260520	1274355	84	160	1273796	1275208	0	3	4	580	A_17_P15008504	1273778	1273822	0	0	2	4
48	DVL1	chr1	-1	1260520	1274355	84	160	1273796	1275208	0	3	4	581	A_17_P15008505	1273850	1273894	0	0	2	4
48	DVL1	chr1	-1	1260520	1274355	84	160	1273796	1275208	0	3	4	582	A_17_P15008509	1274190	1274234	0	0	2	4
48	DVL1	chr1	-1	1260520	1274355	84	160	1273796	1275208	0	3	4	583	A_17_P15008512	1274791	1274835	0	436	1	4
48	DVL1	chr1	-1	1260520	1274355	84	160	1273796	1275208	0	3	4	584	A_17_P15008515	1275052	1275096	0	697	1	4
48	DVL1	chr1	-1	1260520	1274355	84	160	1273796	1275208	0	3	4	585	A_17_P15008516	1275094	1275138	0	739	1	4
48	DVL1	chr1	-1	1260520	1274355	84	160	1273796	1275208	0	3	4	586	A_17_P15008517	1275178	1275222	0	823	1	4
49	MXRA8	chr1	-1	1277933	1283778	84	160	1273796	1275208	-2725	4	3	579	A_17_P00001795	1273714	1273758	-38	-4175	4	2
49	MXRA8	chr1	-1	1277933	1283778	84	160	1273796	1275208	-2725	4	3	580	A_17_P15008504	1273778	1273822	0	-4111	4	2
49	MXRA8	chr1	-1	1277933	1283778	84	160	1273796	1275208	-2725	4	3	581	A_17_P15008505	1273850	1273894	0	-4039	4	2
49	MXRA8	chr1	-1	1277933	1283778	84	160	1273796	1275208	-2725	4	3	582	A_17_P15008509	1274190	1274234	0	-3699	4	2
49	MXRA8	chr1	-1	1277933	1283778	84	160	1273796	1275208	-2725	4	3	583	A_17_P15008512	1274791	1274835	0	-3098	4	1
49	MXRA8	chr1	-1	1277933	1283778	84	160	1273796	1275208	-2725	4	3	584	A_17_P15008515	1275052	1275096	0	-2837	4	1
49	MXRA8	chr1	-1	1277933	1283778	84	160	1273796	1275208	-2725	4	3	585	A_17_P15008516	1275094	1275138	0	-2795	4	1
49	MXRA8	chr1	-1	1277933	1283778	84	160	1273796	1275208	-2725	4	3	586	A_17_P15008517	1275178	1275222	0	-2711	4	1
49	MXRA8	chr1	-1	1277933	1283778	85	152	1279570	1280989	0	2	0	587	A_17_P00001796	1280519	1280563	0	0	2	0
49	MXRA8	chr1	-1	1277933	1283778	85	152	1279570	1280989	0	2	0	588	A_17_P15008561	1280757	1280801	0	0	2	0
49	MXRA8	chr1	-1	1277933	1283778	85	152	1279570	1280989	0	2	0	589	A_17_P15008562	1280850	1280894	0	0	2	0
49	MXRA8	chr1	-1	1277933	1283778	85	152	1279570	1280989	0	2	0	590	A_17_P15008563	1280950	1280994	0	0	2	0
51	CCNL2	chr1	-1	1310954	1324581	88	154	1323934	1325465	0	3	7	591	A_17_P15008806	1324326	1324370	0	0	2	5
52	LOC148413	chr1	1	1324772	1327288	88	154	1323934	1325465	0	3	7	591	A_17_P15008806	1324326	1324370	0	-402	1	6
53	MRPL20	chr1	-1	1327138	1332556	88	154	1323934	1325465	-1673	4	3	591	A_17_P15008806	1324326	1324370	0	-2768	4	3
55	TMEM88B	chr1	1	1351370	1353029	91	20	1351423	1351650	0	2	0	592	A_17_P15008921	1351652	1351696	2	0	2	0
55	TMEM88B	chr1	1	1351370	1353029	91	20	1351423	1351650	0	2	0	593	A_17_P15008922	1351699	1351743	49	0	2	0
55	TMEM88B	chr1	1	1351370	1353029	92	50	1352817	1353162	0	6	0	594	A_17_P15008927	1352832	1352876	0	0	2	0
59	ATAD3A	chr1	1	1437385	1459930	102	151	1436741	1438068	0	3	0	595	A_17_P00001802	1437000	1437044	0	-341	1	0
59	ATAD3A	chr1	1	1437385	1459930	102	151	1436741	1438068	0	3	0	596	A_17_P00001803	1437061	1437105	0	-280	1	0
59	ATAD3A	chr1	1	1437385	1459930	102	151	1436741	1438068	0	3	0	597	A_17_P00001804	1437179	1437223	0	-162	1	0
59	ATAD3A	chr1	1	1437385	1459930	102	151	1436741	1438068	0	3	0	598	A_17_P15009423	1437243	1437287	0	-98	1	0
59	ATAD3A	chr1	1	1437385	1459930	104	48	1445165	1445755	0	2	0	599	A_17_P00001808	1445119	1445163	-2	0	2	0
59	ATAD3A	chr1	1	1437385	1459930	104	48	1445165	1445755	0	2	0	600	A_17_P15009480	1445204	1445248	0	0	2	0
59	ATAD3A	chr1	1	1437385	1459930	106	77	1447817	1448892	0	2	0	601	A_17_P00001809	1448002	1448046	0	0	2	0
59	ATAD3A	chr1	1	1437385	1459930	107	23	1454371	1454669	0	2	0	602	A_17_P15009549	1454325	1454369	-2	0	2	0
59	ATAD3A	chr1	1	1437385	1459930	108	73	1460467	1461313	537	4	2	603	A_17_P00001820	1460427	1460471	0	497	4	2
59	ATAD3A	chr1	1	1437385	1459930	108	73	1460467	1461313	537	4	2	604	A_17_P15009587	1460531	1460575	0	601	4	2
59	ATAD3A	chr1	1	1437385	1459930	108	73	1460467	1461313	537	4	2	605	A_17_P15009588	1460621	1460665	0	691	4	2
59	ATAD3A	chr1	1	1437385	1459930	108	73	1460467	1461313	537	4	2	606	A_17_P15009589	1460711	1460755	0	781	4	2
59	ATAD3A	chr1	1	1437385	1459930	108	73	1460467	1461313	537	4	2	607	A_17_P15009590	1460818	1460862	0	888	4	2
59	ATAD3A	chr1	1	1437385	1459930	108	73	1460467	1461313	537	4	2	608	A_17_P00001821	1460938	1460982	0	1008	4	2
59	ATAD3A	chr1	1	1437385	1459930	108	73	1460467	1461313	537	4	2	609	A_17_P00001822	1460999	1461043	0	1069	4	2
59	ATAD3A	chr1	1	1437385	1459930	108	73	1460467	1461313	537	4	2	610	A_17_P00001823	1461196	1461240	0	1266	4	2
59	ATAD3A	chr1	1	1437385	1459930	108	73	1460467	1461313	537	4	2	611	A_17_P15009592	1461238	1461282	0	1308	4	2
60	C1orf70	chr1	-1	1460020	1465603	108	73	1460467	1461313	0	2	4	603	A_17_P00001820	1460427	1460471	0	0	2	4
60	C1orf70	chr1	-1	1460020	1465603	108	73	1460467	1461313	0	2	4	604	A_17_P15009587	1460531	1460575	0	0	2	4
60	C1orf70	chr1	-1	1460020	1465603	108	73	1460467	1461313	0	2	4	605	A_17_P15009588	1460621	1460665	0	0	2	4
60	C1orf70	chr1	-1	1460020	1465603	108	73	1460467	1461313	0	2	4	606	A_17_P15009589	1460711	1460755	0	0	2	4
60	C1orf70	chr1	-1	1460020	1465603	108	73	1460467	1461313	0	2	4	607	A_17_P15009590	1460818	1460862	0	0	2	4
60	C1orf70	chr1	-1	1460020	1465603	108	73	1460467	1461313	0	2	4	608	A_17_P00001821	1460938	1460982	0	0	2	4
60	C1orf70	chr1	-1	1460020	1465603	108	73	1460467	1461313	0	2	4	609	A_17_P00001822	1460999	1461043	0	0	2	4
60	C1orf70	chr1	-1	1460020	1465603	108	73	1460467	1461313	0	2	4	610	A_17_P00001823	1461196	1461240	0	0	2	4
60	C1orf70	chr1	-1	1460020	1465603	108	73	1460467	1461313	0	2	4	611	A_17_P15009592	1461238	1461282	0	0	2	4
60	C1orf70	chr1	-1	1460020	1465603	109	21	1462970	1463205	0	2	0	612	A_17_P00001829	1462944	1462988	0	0	2	0
60	C1orf70	chr1	-1	1460020	1465603	109	21	1462970	1463205	0	2	0	613	A_17_P00001830	1463034	1463078	0	0	2	0
60	C1orf70	chr1	-1	1460020	1465603	109	21	1462970	1463205	0	2	0	614	A_17_P15009603	1463095	1463139	0	0	2	0
60	C1orf70	chr1	-1	1460020	1465603	109	21	1462970	1463205	0	2	0	615	A_17_P00001831	1463191	1463241	0	0	2	0
60	C1orf70	chr1	-1	1460020	1465603	110	32	1464825	1465083	0	2	4	616	A_17_P15009607	1464772	1464816	-9	0	2	4
60	C1orf70	chr1	-1	1460020	1465603	110	32	1464825	1465083	0	2	4	617	A_17_P15009608	1464879	1464923	0	0	2	4
60	C1orf70	chr1	-1	1460020	1465603	110	32	1464825	1465083	0	2	4	618	A_17_P00001844	1464978	1465022	0	0	2	4
60	C1orf70	chr1	-1	1460020	1465603	111	55	1465956	1466532	353	1	4	619	A_17_P15009611	1466142	1466186	0	539	1	4
60	C1orf70	chr1	-1	1460020	1465603	111	55	1465956	1466532	353	1	4	620	A_17_P00001845	1466291	1466335	0	688	1	4
60	C1orf70	chr1	-1	1460020	1465603	111	55	1465956	1466532	353	1	4	621	A_17_P15009613	1466400	1466444	0	797	1	4
60	C1orf70	chr1	-1	1460020	1465603	111	55	1465956	1466532	353	1	4	622	A_17_P00001846	1466469	1466513	0	866	1	4
61	SSU72	chr1	-1	1466915	1500125	110	32	1464825	1465083	-1832	4	2	616	A_17_P15009607	1464772	1464816	-9	-2099	4	2
61	SSU72	chr1	-1	1466915	1500125	110	32	1464825	1465083	-1832	4	2	617	A_17_P15009608	1464879	1464923	0	-1992	4	2
61	SSU72	chr1	-1	1466915	1500125	110	32	1464825	1465083	-1832	4	2	618	A_17_P00001844	1464978	1465022	0	-1893	4	2
61	SSU72	chr1	-1	1466915	1500125	111	55	1465956	1466532	-383	4	1	619	A_17_P15009611	1466142	1466186	0	-729	4	1
61	SSU72	chr1	-1	1466915	1500125	111	55	1465956	1466532	-383	4	1	620	A_17_P00001845	1466291	1466335	0	-580	4	1
61	SSU72	chr1	-1	1466915	1500125	111	55	1465956	1466532	-383	4	1	621	A_17_P15009613	1466400	1466444	0	-471	4	1
61	SSU72	chr1	-1	1466915	1500125	111	55	1465956	1466532	-383	4	1	622	A_17_P00001846	1466469	1466513	0	-402	4	1
61	SSU72	chr1	-1	1466915	1500125	112	27	1468770	1469102	0	2	0	623	A_17_P00001860	1468665	1468709	-61	0	2	0
61	SSU72	chr1	-1	1466915	1500125	112	27	1468770	1469102	0	2	0	624	A_17_P15009623	1468736	1468780	0	0	2	0
61	SSU72	chr1	-1	1466915	1500125	112	27	1468770	1469102	0	2	0	625	A_17_P15009624	1468808	1468852	0	0	2	0
61	SSU72	chr1	-1	1466915	1500125	112	27	1468770	1469102	0	2	0	626	A_17_P15009627	1469041	1469085	0	0	2	0
61	SSU72	chr1	-1	1466915	1500125	112	27	1468770	1469102	0	2	0	627	A_17_P00001861	1469157	1469201	55	0	2	0
61	SSU72	chr1	-1	1466915	1500125	113	25	1479395	1479657	0	2	0	628	A_17_P00001906	1479348	1479393	-2	0	2	0
61	SSU72	chr1	-1	1466915	1500125	113	25	1479395	1479657	0	2	0	629	A_17_P00001907	1479658	1479702	1	0	2	0
61	SSU72	chr1	-1	1466915	1500125	114	16	1486624	1486849	0	2	0	630	A_17_P00001938	1486685	1486729	0	0	2	0
61	SSU72	chr1	-1	1466915	1500125	114	16	1486624	1486849	0	2	0	631	A_17_P00001939	1486751	1486795	0	0	2	0
61	SSU72	chr1	-1	1466915	1500125	114	16	1486624	1486849	0	2	0	632	A_17_P15009664	1486815	1486859	0	0	2	0
61	SSU72	chr1	-1	1466915	1500125	115	159	1499345	1500610	0	3	0	633	A_17_P00002002	1499257	1499316	-29	0	2	0
61	SSU72	chr1	-1	1466915	1500125	115	159	1499345	1500610	0	3	0	634	A_17_P00002003	1499375	1499419	0	0	2	0
61	SSU72	chr1	-1	1466915	1500125	115	159	1499345	1500610	0	3	0	635	A_17_P15009679	1499480	1499524	0	0	2	0
61	SSU72	chr1	-1	1466915	1500125	115	159	1499345	1500610	0	3	0	636	A_17_P15009680	1499521	1499565	0	0	2	0
61	SSU72	chr1	-1	1466915	1500125	115	159	1499345	1500610	0	3	0	637	A_17_P00002004	1499715	1499759	0	0	2	0
61	SSU72	chr1	-1	1466915	1500125	115	159	1499345	1500610	0	3	0	638	A_17_P15009682	1499805	1499849	0	0	2	0
61	SSU72	chr1	-1	1466915	1500125	115	159	1499345	1500610	0	3	0	639	A_17_P15009683	1499899	1499943	0	0	2	0
61	SSU72	chr1	-1	1466915	1500125	115	159	1499345	1500610	0	3	0	640	A_17_P15009685	1500095	1500139	0	0	3	0
61	SSU72	chr1	-1	1466915	1500125	115	159	1499345	1500610	0	3	0	641	A_17_P15009686	1500152	1500196	0	27	1	0
61	SSU72	chr1	-1	1466915	1500125	115	159	1499345	1500610	0	3	0	642	A_17_P15009687	1500259	1500303	0	134	1	0
61	SSU72	chr1	-1	1466915	1500125	115	159	1499345	1500610	0	3	0	643	A_17_P15009688	1500325	1500369	0	200	1	0
61	SSU72	chr1	-1	1466915	1500125	115	159	1499345	1500610	0	3	0	644	A_17_P15009689	1500378	1500422	0	253	1	0
61	SSU72	chr1	-1	1466915	1500125	115	159	1499345	1500610	0	3	0	645	A_17_P00002005	1500465	1500524	0	340	1	0
70	NADK	chr1	-1	1672530	1699769	136	48	1675233	1675831	0	2	0	646	A_17_P15010118	1675763	1675807	0	0	2	0
70	NADK	chr1	-1	1672530	1699769	138	126	1699254	1700442	0	3	0	647	A_17_P15010229	1699224	1699268	0	0	2	0
70	NADK	chr1	-1	1672530	1699769	138	126	1699254	1700442	0	3	0	648	A_17_P15010231	1699409	1699453	0	0	2	0
70	NADK	chr1	-1	1672530	1699769	138	126	1699254	1700442	0	3	0	649	A_17_P15010235	1700071	1700115	0	302	1	0
70	NADK	chr1	-1	1672530	1699769	138	126	1699254	1700442	0	3	0	650	A_17_P15010237	1700251	1700295	0	482	1	0
70	NADK	chr1	-1	1672530	1699769	138	126	1699254	1700442	0	3	0	651	A_17_P15010238	1700366	1700411	0	597	1	0
70	NADK	chr1	-1	1672530	1699769	138	126	1699254	1700442	0	3	0	652	A_17_P00002025	1700422	1700466	0	653	1	0
70	NADK	chr1	-1	1672530	1699769	138	126	1699254	1700442	0	3	0	653	A_17_P15010239	1700490	1700534	48	721	1	0
71	GNB1	chr1	-1	1706588	1812355	139	45	1703499	1704001	-2587	4	0	654	A_17_P15010242	1703523	1703567	0	-3021	4	0
71	GNB1	chr1	-1	1706588	1812355	139	45	1703499	1704001	-2587	4	0	655	A_17_P15010243	1703613	1703657	0	-2931	4	0
71	GNB1	chr1	-1	1706588	1812355	139	45	1703499	1704001	-2587	4	0	656	A_17_P00002043	1703674	1703718	0	-2870	4	0
71	GNB1	chr1	-1	1706588	1812355	139	45	1703499	1704001	-2587	4	0	657	A_17_P15010244	1703786	1703830	0	-2758	4	0
71	GNB1	chr1	-1	1706588	1812355	139	45	1703499	1704001	-2587	4	0	658	A_17_P00002044	1703863	1703907	0	-2681	4	0
71	GNB1	chr1	-1	1706588	1812355	139	45	1703499	1704001	-2587	4	0	659	A_17_P00002045	1704025	1704084	24	-2504	4	0
71	GNB1	chr1	-1	1706588	1812355	140	187	1811265	1813132	0	3	0	660	A_17_P15010312	1811237	1811281	0	0	2	0
71	GNB1	chr1	-1	1706588	1812355	140	187	1811265	1813132	0	3	0	661	A_17_P15010313	1811336	1811380	0	0	2	0
71	GNB1	chr1	-1	1706588	1812355	140	187	1811265	1813132	0	3	0	662	A_17_P00002455	1811493	1811537	0	0	2	0
71	GNB1	chr1	-1	1706588	1812355	140	187	1811265	1813132	0	3	0	663	A_17_P15010315	1811570	1811614	0	0	2	0
71	GNB1	chr1	-1	1706588	1812355	140	187	1811265	1813132	0	3	0	664	A_17_P15010318	1812396	1812440	0	41	1	0
71	GNB1	chr1	-1	1706588	1812355	140	187	1811265	1813132	0	3	0	665	A_17_P15010319	1812511	1812555	0	156	1	0
71	GNB1	chr1	-1	1706588	1812355	140	187	1811265	1813132	0	3	0	666	A_17_P15010321	1812833	1812877	0	478	1	0
71	GNB1	chr1	-1	1706588	1812355	140	187	1811265	1813132	0	3	0	667	A_17_P00002456	1812944	1812988	0	589	1	0
71	GNB1	chr1	-1	1706588	1812355	140	187	1811265	1813132	0	3	0	668	A_17_P15010323	1813088	1813132	0	733	1	0
71	GNB1	chr1	-1	1706588	1812355	140	187	1811265	1813132	0	3	0	669	A_17_P00002457	1813163	1813207	31	808	1	0
-1	CALML6	chr1	1	1836125	1838593	141	78	1829818	1830461	-5664	8	8	670	A_17_P15010350	1829772	1829816	-2	-6309	8	8
-1	CALML6	chr1	1	1836125	1838593	141	78	1829818	1830461	-5664	8	8	671	A_17_P00002530	1829885	1829929	0	-6196	8	8
-1	CALML6	chr1	1	1836125	1838593	141	78	1829818	1830461	-5664	8	8	672	A_17_P00002531	1830005	1830049	0	-6076	8	8
-1	CALML6	chr1	1	1836125	1838593	141	78	1829818	1830461	-5664	8	8	673	A_17_P15010352	1830052	1830096	0	-6029	8	8
-1	CALML6	chr1	1	1836125	1838593	141	78	1829818	1830461	-5664	8	8	674	A_17_P00002532	1830234	1830278	0	-5847	8	8
-1	CALML6	chr1	1	1836125	1838593	141	78	1829818	1830461	-5664	8	8	675	A_17_P15010354	1830300	1830344	0	-5781	8	8
72	CALML6	chr1	1	1836125	1838593	142	120	1839958	1841251	1365	4	3	676	A_17_P15010386	1839956	1840000	0	1363	4	2
72	CALML6	chr1	1	1836125	1838593	142	120	1839958	1841251	1365	4	3	677	A_17_P15010390	1840337	1840381	0	1744	4	2
72	CALML6	chr1	1	1836125	1838593	142	120	1839958	1841251	1365	4	3	678	A_17_P15010392	1840563	1840607	0	1970	4	3
72	CALML6	chr1	1	1836125	1838593	142	120	1839958	1841251	1365	4	3	679	A_17_P15010393	1840630	1840674	0	2037	4	1
72	CALML6	chr1	1	1836125	1838593	142	120	1839958	1841251	1365	4	3	680	A_17_P15010394	1840708	1840752	0	2115	4	1
72	CALML6	chr1	1	1836125	1838593	142	120	1839958	1841251	1365	4	3	681	A_17_P15010395	1840786	1840830	0	2193	4	1
72	CALML6	chr1	1	1836125	1838593	142	120	1839958	1841251	1365	4	3	682	A_17_P15010396	1840896	1840940	0	2303	4	1
72	CALML6	chr1	1	1836125	1838593	142	120	1839958	1841251	1365	4	3	683	A_17_P15010397	1841023	1841067	0	2430	4	1
72	CALML6	chr1	1	1836125	1838593	142	120	1839958	1841251	1365	4	3	684	A_17_P15010398	1841115	1841159	0	2522	4	1
72	CALML6	chr1	1	1836125	1838593	142	120	1839958	1841251	1365	4	3	685	A_17_P15010399	1841201	1841245	0	2608	4	1
72	CALML6	chr1	1	1836125	1838593	142	120	1839958	1841251	1365	4	3	686	A_17_P00002580	1841282	1841326	31	2689	4	1
73	TMEM52	chr1	-1	1838888	1840600	142	120	1839958	1841251	0	3	4	676	A_17_P15010386	1839956	1840000	0	0	2	4
73	TMEM52	chr1	-1	1838888	1840600	142	120	1839958	1841251	0	3	4	677	A_17_P15010390	1840337	1840381	0	0	2	4
73	TMEM52	chr1	-1	1838888	1840600	142	120	1839958	1841251	0	3	4	678	A_17_P15010392	1840563	1840607	0	0	3	4
73	TMEM52	chr1	-1	1838888	1840600	142	120	1839958	1841251	0	3	4	679	A_17_P15010393	1840630	1840674	0	30	1	4
73	TMEM52	chr1	-1	1838888	1840600	142	120	1839958	1841251	0	3	4	680	A_17_P15010394	1840708	1840752	0	108	1	4
73	TMEM52	chr1	-1	1838888	1840600	142	120	1839958	1841251	0	3	4	681	A_17_P15010395	1840786	1840830	0	186	1	4
73	TMEM52	chr1	-1	1838888	1840600	142	120	1839958	1841251	0	3	4	682	A_17_P15010396	1840896	1840940	0	296	1	4
73	TMEM52	chr1	-1	1838888	1840600	142	120	1839958	1841251	0	3	4	683	A_17_P15010397	1841023	1841067	0	423	1	4
73	TMEM52	chr1	-1	1838888	1840600	142	120	1839958	1841251	0	3	4	684	A_17_P15010398	1841115	1841159	0	515	1	4
73	TMEM52	chr1	-1	1838888	1840600	142	120	1839958	1841251	0	3	4	685	A_17_P15010399	1841201	1841245	0	601	1	4
73	TMEM52	chr1	-1	1838888	1840600	142	120	1839958	1841251	0	3	4	686	A_17_P00002580	1841282	1841326	31	682	1	4
-1	TMEM52	chr1	-1	1838888	1840600	143	22	1849106	1849383	8506	8	8	687	A_17_P00002637	1848996	1849040	-66	8396	8	8
-1	TMEM52	chr1	-1	1838888	1840600	143	22	1849106	1849383	8506	8	8	688	A_17_P15010427	1849085	1849129	0	8485	8	8
-1	TMEM52	chr1	-1	1838888	1840600	143	22	1849106	1849383	8506	8	8	689	A_17_P15010428	1849154	1849198	0	8554	8	8
-1	TMEM52	chr1	-1	1838888	1840600	143	22	1849106	1849383	8506	8	8	690	A_17_P00002638	1849233	1849277	0	8633	8	8
-1	TMEM52	chr1	-1	1838888	1840600	143	22	1849106	1849383	8506	8	8	691	A_17_P15010429	1849334	1849378	0	8734	8	8
-1	KIAA1751	chr1	-1	1874611	1925136	144	25	1864575	1864875	-9736	8	8	692	A_17_P15010468	1864477	1864521	-54	-10090	8	8
-1	KIAA1751	chr1	-1	1874611	1925136	144	25	1864575	1864875	-9736	8	8	693	A_17_P15010469	1864565	1864609	0	-10002	8	8
-1	KIAA1751	chr1	-1	1874611	1925136	144	25	1864575	1864875	-9736	8	8	694	A_17_P15010470	1864678	1864722	0	-9889	8	8
-1	KIAA1751	chr1	-1	1874611	1925136	144	25	1864575	1864875	-9736	8	8	695	A_17_P15010471	1864788	1864832	0	-9779	8	8
-1	KIAA1751	chr1	-1	1874611	1925136	144	25	1864575	1864875	-9736	8	8	696	A_17_P00002681	1864892	1864936	17	-9675	8	8
-1	KIAA1751	chr1	-1	1874611	1925136	145	23	1865477	1865737	-8874	8	8	697	A_17_P15010473	1865528	1865572	0	-9039	8	8
-1	KIAA1751	chr1	-1	1874611	1925136	145	23	1865477	1865737	-8874	8	8	698	A_17_P00002682	1865641	1865685	0	-8926	8	8
-1	KIAA1751	chr1	-1	1874611	1925136	145	23	1865477	1865737	-8874	8	8	699	A_17_P00002683	1865743	1865787	6	-8824	8	8
74	KIAA1751	chr1	-1	1874611	1925136	146	44	1876228	1876730	0	2	0	700	A_17_P15010482	1876254	1876298	0	0	2	0
74	KIAA1751	chr1	-1	1874611	1925136	146	44	1876228	1876730	0	2	0	701	A_17_P00002703	1876356	1876401	0	0	2	0
74	KIAA1751	chr1	-1	1874611	1925136	146	44	1876228	1876730	0	2	0	702	A_17_P00002704	1876477	1876524	0	0	2	0
74	KIAA1751	chr1	-1	1874611	1925136	146	44	1876228	1876730	0	2	0	703	A_17_P15010483	1876534	1876578	0	0	2	0
74	KIAA1751	chr1	-1	1874611	1925136	146	44	1876228	1876730	0	2	0	704	A_17_P15010484	1876618	1876662	0	0	2	0
74	KIAA1751	chr1	-1	1874611	1925136	147	18	1886274	1886488	0	2	0	705	A_17_P00002751	1886191	1886235	-39	0	2	0
74	KIAA1751	chr1	-1	1874611	1925136	147	18	1886274	1886488	0	2	0	706	A_17_P15010505	1886278	1886322	0	0	2	0
74	KIAA1751	chr1	-1	1874611	1925136	147	18	1886274	1886488	0	2	0	707	A_17_P00002752	1886334	1886378	0	0	2	0
74	KIAA1751	chr1	-1	1874611	1925136	148	17	1887441	1887646	0	2	0	708	A_17_P00002757	1887397	1887441	0	0	2	0
74	KIAA1751	chr1	-1	1874611	1925136	148	17	1887441	1887646	0	2	0	709	A_17_P15010513	1887450	1887494	0	0	2	0
74	KIAA1751	chr1	-1	1874611	1925136	148	17	1887441	1887646	0	2	0	710	A_17_P15010514	1887522	1887566	0	0	2	0
74	KIAA1751	chr1	-1	1874611	1925136	148	17	1887441	1887646	0	2	0	711	A_17_P15010515	1887562	1887606	0	0	2	0
74	KIAA1751	chr1	-1	1874611	1925136	148	17	1887441	1887646	0	2	0	712	A_17_P15010516	1887663	1887711	17	0	2	0
74	KIAA1751	chr1	-1	1874611	1925136	149	270	1900128	1903660	0	2	0	713	A_17_P00002812	1900163	1900207	0	0	2	0
74	KIAA1751	chr1	-1	1874611	1925136	149	270	1900128	1903660	0	2	0	714	A_17_P15010565	1901777	1901821	0	0	2	0
74	KIAA1751	chr1	-1	1874611	1925136	149	270	1900128	1903660	0	2	0	715	A_17_P00002813	1901866	1901910	0	0	2	0
74	KIAA1751	chr1	-1	1874611	1925136	149	270	1900128	1903660	0	2	0	716	A_17_P15010566	1901931	1901975	0	0	2	0
74	KIAA1751	chr1	-1	1874611	1925136	149	270	1900128	1903660	0	2	0	717	A_17_P00002814	1901998	1902042	0	0	2	0
74	KIAA1751	chr1	-1	1874611	1925136	149	270	1900128	1903660	0	2	0	718	A_17_P15010567	1902068	1902112	0	0	2	0
74	KIAA1751	chr1	-1	1874611	1925136	149	270	1900128	1903660	0	2	0	719	A_17_P00002815	1902138	1902182	0	0	2	0
74	KIAA1751	chr1	-1	1874611	1925136	149	270	1900128	1903660	0	2	0	720	A_17_P00002816	1902207	1902251	0	0	2	0
74	KIAA1751	chr1	-1	1874611	1925136	149	270	1900128	1903660	0	2	0	721	A_17_P15010568	1902301	1902345	0	0	2	0
74	KIAA1751	chr1	-1	1874611	1925136	149	270	1900128	1903660	0	2	0	722	A_17_P15010569	1902395	1902439	0	0	2	0
74	KIAA1751	chr1	-1	1874611	1925136	150	32	1925026	1925312	0	3	0	723	A_17_P00002878	1924940	1924984	-42	0	2	0
74	KIAA1751	chr1	-1	1874611	1925136	150	32	1925026	1925312	0	3	0	724	A_17_P15010603	1925110	1925154	0	0	3	0
74	KIAA1751	chr1	-1	1874611	1925136	150	32	1925026	1925312	0	3	0	725	A_17_P15010604	1925174	1925218	0	38	1	0
74	KIAA1751	chr1	-1	1874611	1925136	150	32	1925026	1925312	0	3	0	726	A_17_P15010606	1925349	1925393	37	213	1	0
75	GABRD	chr1	1	1940627	1952052	151	117	1940271	1941339	0	3	0	727	A_17_P15010622	1940198	1940242	-29	-385	1	0
75	GABRD	chr1	1	1940627	1952052	151	117	1940271	1941339	0	3	0	728	A_17_P15010623	1940295	1940339	0	-288	1	0
75	GABRD	chr1	1	1940627	1952052	151	117	1940271	1941339	0	3	0	729	A_17_P15010624	1940393	1940437	0	-190	1	0
75	GABRD	chr1	1	1940627	1952052	151	117	1940271	1941339	0	3	0	730	A_17_P15010630	1941139	1941183	0	0	2	0
75	GABRD	chr1	1	1940627	1952052	151	117	1940271	1941339	0	3	0	731	A_17_P15010631	1941245	1941289	0	0	2	0
75	GABRD	chr1	1	1940627	1952052	151	117	1940271	1941339	0	3	0	732	A_17_P00002911	1941315	1941359	0	0	2	0
75	GABRD	chr1	1	1940627	1952052	151	117	1940271	1941339	0	3	0	733	A_17_P00002912	1941397	1941447	58	0	2	0
75	GABRD	chr1	1	1940627	1952052	152	35	1946906	1947246	0	2	0	734	A_17_P00002949	1946870	1946914	0	0	2	0
75	GABRD	chr1	1	1940627	1952052	152	35	1946906	1947246	0	2	0	735	A_17_P15010647	1946985	1947029	0	0	2	0
75	GABRD	chr1	1	1940627	1952052	152	35	1946906	1947246	0	2	0	736	A_17_P00002950	1947095	1947139	0	0	2	0
75	GABRD	chr1	1	1940627	1952052	152	35	1946906	1947246	0	2	0	737	A_17_P15010648	1947159	1947203	0	0	2	0
75	GABRD	chr1	1	1940627	1952052	152	35	1946906	1947246	0	2	0	738	A_17_P00002951	1947237	1947281	0	0	2	0
75	GABRD	chr1	1	1940627	1952052	153	44	1949274	1949727	0	2	0	739	A_17_P00002958	1949194	1949238	-36	0	2	0
75	GABRD	chr1	1	1940627	1952052	153	44	1949274	1949727	0	2	0	740	A_17_P15010650	1949277	1949321	0	0	2	0
75	GABRD	chr1	1	1940627	1952052	153	44	1949274	1949727	0	2	0	741	A_17_P15010651	1949343	1949387	0	0	2	0
75	GABRD	chr1	1	1940627	1952052	153	44	1949274	1949727	0	2	0	742	A_17_P00002959	1949442	1949487	0	0	2	0
75	GABRD	chr1	1	1940627	1952052	153	44	1949274	1949727	0	2	0	743	A_17_P00002960	1949545	1949589	0	0	2	0
75	GABRD	chr1	1	1940627	1952052	153	44	1949274	1949727	0	2	0	744	A_17_P15010653	1949678	1949722	0	0	2	0
75	GABRD	chr1	1	1940627	1952052	153	44	1949274	1949727	0	2	0	745	A_17_P00002961	1949764	1949808	37	0	2	0
75	GABRD	chr1	1	1940627	1952052	154	15	1950802	1951008	0	2	0	746	A_17_P15010659	1950819	1950863	0	0	2	0
75	GABRD	chr1	1	1940627	1952052	154	15	1950802	1951008	0	2	0	747	A_17_P00002969	1950921	1950969	0	0	2	0
75	GABRD	chr1	1	1940627	1952052	154	15	1950802	1951008	0	2	0	748	A_17_P00002970	1951010	1951054	2	0	2	0
75	GABRD	chr1	1	1940627	1952052	155	38	1951267	1951710	0	2	0	749	A_17_P00002971	1951279	1951323	0	0	2	0
75	GABRD	chr1	1	1940627	1952052	155	38	1951267	1951710	0	2	0	750	A_17_P00002972	1951389	1951433	0	0	2	0
75	GABRD	chr1	1	1940627	1952052	155	38	1951267	1951710	0	2	0	751	A_17_P00002973	1951486	1951530	0	0	2	0
75	GABRD	chr1	1	1940627	1952052	155	38	1951267	1951710	0	2	0	752	A_17_P00002974	1951547	1951591	0	0	2	0
75	GABRD	chr1	1	1940627	1952052	155	38	1951267	1951710	0	2	0	753	A_17_P15010662	1951647	1951691	0	0	2	0
75	GABRD	chr1	1	1940627	1952052	155	38	1951267	1951710	0	2	0	754	A_17_P00002975	1951681	1951725	0	0	2	0
-1	PRKCZ	chr1	1	1971768	2106694	156	22	1964546	1964802	-6966	8	8	755	A_17_P00003038	1964466	1964510	-36	-7258	8	8
-1	PRKCZ	chr1	1	1971768	2106694	156	22	1964546	1964802	-6966	8	8	756	A_17_P15010692	1964560	1964604	0	-7164	8	8
-1	PRKCZ	chr1	1	1971768	2106694	156	22	1964546	1964802	-6966	8	8	757	A_17_P15010693	1964625	1964669	0	-7099	8	8
-1	PRKCZ	chr1	1	1971768	2106694	156	22	1964546	1964802	-6966	8	8	758	A_17_P00003039	1964744	1964788	0	-6980	8	8
-1	PRKCZ	chr1	1	1971768	2106694	157	58	1965983	1966488	-5280	8	8	759	A_17_P00003043	1965979	1966026	0	-5742	8	8
-1	PRKCZ	chr1	1	1971768	2106694	157	58	1965983	1966488	-5280	8	8	760	A_17_P15010694	1966088	1966133	0	-5635	8	8
-1	PRKCZ	chr1	1	1971768	2106694	157	58	1965983	1966488	-5280	8	8	761	A_17_P15010697	1966383	1966427	0	-5341	8	8
76	PRKCZ	chr1	1	1971768	2106694	158	195	1971111	1973072	0	3	0	762	A_17_P00003071	1971055	1971099	-12	-669	1	0
76	PRKCZ	chr1	1	1971768	2106694	158	195	1971111	1973072	0	3	0	763	A_17_P00003072	1971147	1971191	0	-577	1	0
76	PRKCZ	chr1	1	1971768	2106694	158	195	1971111	1973072	0	3	0	764	A_17_P00003073	1971277	1971321	0	-447	1	0
76	PRKCZ	chr1	1	1971768	2106694	158	195	1971111	1973072	0	3	0	765	A_17_P15010710	1971786	1971830	0	0	2	0
76	PRKCZ	chr1	1	1971768	2106694	158	195	1971111	1973072	0	3	0	766	A_17_P15010714	1972155	1972199	0	0	2	0
76	PRKCZ	chr1	1	1971768	2106694	158	195	1971111	1973072	0	3	0	767	A_17_P00003074	1972241	1972285	0	0	2	0
76	PRKCZ	chr1	1	1971768	2106694	158	195	1971111	1973072	0	3	0	768	A_17_P00003075	1972326	1972381	0	0	2	0
76	PRKCZ	chr1	1	1971768	2106694	158	195	1971111	1973072	0	3	0	769	A_17_P15010715	1972408	1972452	0	0	2	0
76	PRKCZ	chr1	1	1971768	2106694	158	195	1971111	1973072	0	3	0	770	A_17_P15010716	1972504	1972548	0	0	2	0
76	PRKCZ	chr1	1	1971768	2106694	158	195	1971111	1973072	0	3	0	771	A_17_P15010719	1972757	1972801	0	0	2	0
76	PRKCZ	chr1	1	1971768	2106694	158	195	1971111	1973072	0	3	0	772	A_17_P00003076	1972860	1972904	0	0	2	0
76	PRKCZ	chr1	1	1971768	2106694	158	195	1971111	1973072	0	3	0	773	A_17_P15010720	1972914	1972958	0	0	2	0
76	PRKCZ	chr1	1	1971768	2106694	158	195	1971111	1973072	0	3	0	774	A_17_P15010721	1973006	1973050	0	0	2	0
76	PRKCZ	chr1	1	1971768	2106694	158	195	1971111	1973072	0	3	0	775	A_17_P00003077	1973046	1973090	0	0	2	0
76	PRKCZ	chr1	1	1971768	2106694	158	195	1971111	1973072	0	3	0	776	A_17_P00003078	1973137	1973181	65	0	2	0
76	PRKCZ	chr1	1	1971768	2106694	159	29	1980639	1981031	0	2	0	777	A_17_P00003120	1980604	1980655	0	0	2	0
76	PRKCZ	chr1	1	1971768	2106694	159	29	1980639	1981031	0	2	0	778	A_17_P15010732	1980670	1980714	0	0	2	0
76	PRKCZ	chr1	1	1971768	2106694	159	29	1980639	1981031	0	2	0	779	A_17_P00003121	1980750	1980794	0	0	2	0
76	PRKCZ	chr1	1	1971768	2106694	159	29	1980639	1981031	0	2	0	780	A_17_P00003122	1980806	1980850	0	0	2	0
76	PRKCZ	chr1	1	1971768	2106694	159	29	1980639	1981031	0	2	0	781	A_17_P00003123	1980903	1980947	0	0	2	0
76	PRKCZ	chr1	1	1971768	2106694	159	29	1980639	1981031	0	2	0	782	A_17_P15010733	1981003	1981047	0	0	2	0
76	PRKCZ	chr1	1	1971768	2106694	159	29	1980639	1981031	0	2	0	783	A_17_P15010734	1981083	1981127	52	0	2	0
76	PRKCZ	chr1	1	1971768	2106694	160	36	1995039	1995425	0	2	0	784	A_17_P00003177	1994933	1994977	-62	0	2	0
76	PRKCZ	chr1	1	1971768	2106694	160	36	1995039	1995425	0	2	0	785	A_17_P00003178	1995047	1995091	0	0	2	0
76	PRKCZ	chr1	1	1971768	2106694	160	36	1995039	1995425	0	2	0	786	A_17_P00003179	1995127	1995171	0	0	2	0
76	PRKCZ	chr1	1	1971768	2106694	160	36	1995039	1995425	0	2	0	787	A_17_P00003180	1995181	1995225	0	0	2	0
76	PRKCZ	chr1	1	1971768	2106694	160	36	1995039	1995425	0	2	0	788	A_17_P15010759	1995299	1995343	0	0	2	0
76	PRKCZ	chr1	1	1971768	2106694	160	36	1995039	1995425	0	2	0	789	A_17_P15010760	1995362	1995406	0	0	2	0
76	PRKCZ	chr1	1	1971768	2106694	160	36	1995039	1995425	0	2	0	790	A_17_P00003181	1995454	1995507	29	0	2	0
76	PRKCZ	chr1	1	1971768	2106694	161	82	2015065	2016085	0	2	0	791	A_17_P15010806	2014997	2015041	-24	0	2	0
76	PRKCZ	chr1	1	1971768	2106694	161	82	2015065	2016085	0	2	0	792	A_17_P15010807	2015105	2015149	0	0	2	0
76	PRKCZ	chr1	1	1971768	2106694	161	82	2015065	2016085	0	2	0	793	A_17_P15010808	2015163	2015207	0	0	2	0
76	PRKCZ	chr1	1	1971768	2106694	161	82	2015065	2016085	0	2	0	794	A_17_P15010809	2015259	2015303	0	0	2	0
76	PRKCZ	chr1	1	1971768	2106694	161	82	2015065	2016085	0	2	0	795	A_17_P00003273	2015345	2015389	0	0	2	0
76	PRKCZ	chr1	1	1971768	2106694	161	82	2015065	2016085	0	2	0	796	A_17_P00003274	2015397	2015441	0	0	2	0
76	PRKCZ	chr1	1	1971768	2106694	161	82	2015065	2016085	0	2	0	797	A_17_P00003275	2015487	2015531	0	0	2	0
76	PRKCZ	chr1	1	1971768	2106694	161	82	2015065	2016085	0	2	0	798	A_17_P00003276	2015581	2015625	0	0	2	0
76	PRKCZ	chr1	1	1971768	2106694	161	82	2015065	2016085	0	2	0	799	A_17_P00003277	2016124	2016173	39	0	2	0
76	PRKCZ	chr1	1	1971768	2106694	162	21	2028415	2028723	0	2	0	800	A_17_P00003338	2028330	2028389	-26	0	2	0
76	PRKCZ	chr1	1	1971768	2106694	162	21	2028415	2028723	0	2	0	801	A_17_P15010858	2028428	2028472	0	0	2	0
76	PRKCZ	chr1	1	1971768	2106694	162	21	2028415	2028723	0	2	0	802	A_17_P15010859	2028463	2028507	0	0	2	0
76	PRKCZ	chr1	1	1971768	2106694	162	21	2028415	2028723	0	2	0	803	A_17_P15010860	2028577	2028621	0	0	2	0
76	PRKCZ	chr1	1	1971768	2106694	162	21	2028415	2028723	0	2	0	804	A_17_P00003339	2028672	2028716	0	0	2	0
76	PRKCZ	chr1	1	1971768	2106694	162	21	2028415	2028723	0	2	0	805	A_17_P00003340	2028784	2028828	61	0	2	0
76	PRKCZ	chr1	1	1971768	2106694	163	23	2030857	2031162	0	2	0	806	A_17_P00003348	2030798	2030842	-15	0	2	0
76	PRKCZ	chr1	1	1971768	2106694	163	23	2030857	2031162	0	2	0	807	A_17_P15010869	2030895	2030939	0	0	2	0
76	PRKCZ	chr1	1	1971768	2106694	163	23	2030857	2031162	0	2	0	808	A_17_P00003349	2030998	2031042	0	0	2	0
76	PRKCZ	chr1	1	1971768	2106694	163	23	2030857	2031162	0	2	0	809	A_17_P15010870	2031097	2031141	0	0	2	0
76	PRKCZ	chr1	1	1971768	2106694	163	23	2030857	2031162	0	2	0	810	A_17_P00003350	2031187	2031231	25	0	2	0
76	PRKCZ	chr1	1	1971768	2106694	164	32	2036289	2036725	0	2	0	811	A_17_P00003383	2036195	2036254	-35	0	2	0
76	PRKCZ	chr1	1	1971768	2106694	164	32	2036289	2036725	0	2	0	812	A_17_P00003384	2036267	2036315	0	0	2	0
76	PRKCZ	chr1	1	1971768	2106694	164	32	2036289	2036725	0	2	0	813	A_17_P00003385	2036387	2036435	0	0	2	0
76	PRKCZ	chr1	1	1971768	2106694	164	32	2036289	2036725	0	2	0	814	A_17_P15010887	2036477	2036521	0	0	2	0
76	PRKCZ	chr1	1	1971768	2106694	164	32	2036289	2036725	0	2	0	815	A_17_P00003386	2036541	2036587	0	0	2	0
76	PRKCZ	chr1	1	1971768	2106694	164	32	2036289	2036725	0	2	0	816	A_17_P00003387	2036615	2036659	0	0	2	0
76	PRKCZ	chr1	1	1971768	2106694	164	32	2036289	2036725	0	2	0	817	A_17_P00003388	2036726	2036770	1	0	2	0
76	PRKCZ	chr1	1	1971768	2106694	165	20	2053642	2053912	0	2	0	818	A_17_P15010908	2053582	2053638	-4	0	2	0
76	PRKCZ	chr1	1	1971768	2106694	165	20	2053642	2053912	0	2	0	819	A_17_P15010909	2053621	2053665	0	0	2	0
76	PRKCZ	chr1	1	1971768	2106694	165	20	2053642	2053912	0	2	0	820	A_17_P00003444	2053720	2053764	0	0	2	0
76	PRKCZ	chr1	1	1971768	2106694	165	20	2053642	2053912	0	2	0	821	A_17_P15010910	2053807	2053851	0	0	2	0
76	PRKCZ	chr1	1	1971768	2106694	165	20	2053642	2053912	0	2	0	822	A_17_P00003445	2053859	2053903	0	0	2	0
76	PRKCZ	chr1	1	1971768	2106694	165	20	2053642	2053912	0	2	0	823	A_17_P00003446	2053923	2053976	11	0	2	0
76	PRKCZ	chr1	1	1971768	2106694	166	26	2054488	2054715	0	2	0	824	A_17_P00003449	2054397	2054449	-39	0	2	0
76	PRKCZ	chr1	1	1971768	2106694	166	26	2054488	2054715	0	2	0	825	A_17_P15010911	2054478	2054522	0	0	2	0
76	PRKCZ	chr1	1	1971768	2106694	166	26	2054488	2054715	0	2	0	826	A_17_P15010912	2054574	2054618	0	0	2	0
76	PRKCZ	chr1	1	1971768	2106694	166	26	2054488	2054715	0	2	0	827	A_17_P15010913	2054639	2054683	0	0	2	0
76	PRKCZ	chr1	1	1971768	2106694	166	26	2054488	2054715	0	2	0	828	A_17_P00003450	2054716	2054760	1	0	2	0
76	PRKCZ	chr1	1	1971768	2106694	167	22	2056227	2056526	0	2	0	829	A_17_P15010917	2056222	2056266	0	0	2	0
76	PRKCZ	chr1	1	1971768	2106694	167	22	2056227	2056526	0	2	0	830	A_17_P15010918	2056294	2056338	0	0	2	0
76	PRKCZ	chr1	1	1971768	2106694	167	22	2056227	2056526	0	2	0	831	A_17_P15010919	2056414	2056458	0	0	2	0
76	PRKCZ	chr1	1	1971768	2106694	167	22	2056227	2056526	0	2	0	832	A_17_P00003461	2056518	2056571	0	0	2	0
76	PRKCZ	chr1	1	1971768	2106694	168	17	2072174	2072389	0	2	0	833	A_17_P00003545	2072085	2072136	-38	0	2	0
76	PRKCZ	chr1	1	1971768	2106694	168	17	2072174	2072389	0	2	0	834	A_17_P15010948	2072146	2072190	0	0	2	0
76	PRKCZ	chr1	1	1971768	2106694	168	17	2072174	2072389	0	2	0	835	A_17_P00003546	2072252	2072296	0	0	2	0
76	PRKCZ	chr1	1	1971768	2106694	168	17	2072174	2072389	0	2	0	836	A_17_P00003547	2072351	2072397	0	0	2	0
76	PRKCZ	chr1	1	1971768	2106694	169	34	2106292	2106661	0	2	2	837	A_17_P00003728	2106228	2106284	-8	0	2	2
76	PRKCZ	chr1	1	1971768	2106694	169	34	2106292	2106661	0	2	2	838	A_17_P00003729	2106332	2106380	0	0	2	2
76	PRKCZ	chr1	1	1971768	2106694	169	34	2106292	2106661	0	2	2	839	A_17_P15011006	2106433	2106477	0	0	2	2
76	PRKCZ	chr1	1	1971768	2106694	169	34	2106292	2106661	0	2	2	840	A_17_P00003730	2106497	2106541	0	0	2	2
76	PRKCZ	chr1	1	1971768	2106694	169	34	2106292	2106661	0	2	2	841	A_17_P00003731	2106584	2106629	0	0	2	2
76	PRKCZ	chr1	1	1971768	2106694	169	34	2106292	2106661	0	2	2	842	A_17_P00003732	2106664	2106715	3	0	6	2
77	C1orf86	chr1	-1	2105759	2129032	169	34	2106292	2106661	0	2	2	837	A_17_P00003728	2106228	2106284	-8	0	2	2
77	C1orf86	chr1	-1	2105759	2129032	169	34	2106292	2106661	0	2	2	838	A_17_P00003729	2106332	2106380	0	0	2	2
77	C1orf86	chr1	-1	2105759	2129032	169	34	2106292	2106661	0	2	2	839	A_17_P15011006	2106433	2106477	0	0	2	2
77	C1orf86	chr1	-1	2105759	2129032	169	34	2106292	2106661	0	2	2	840	A_17_P00003730	2106497	2106541	0	0	2	2
77	C1orf86	chr1	-1	2105759	2129032	169	34	2106292	2106661	0	2	2	841	A_17_P00003731	2106584	2106629	0	0	2	2
77	C1orf86	chr1	-1	2105759	2129032	169	34	2106292	2106661	0	2	2	842	A_17_P00003732	2106664	2106715	3	0	2	6
77	C1orf86	chr1	-1	2105759	2129032	170	55	2110877	2111678	0	2	2	843	A_17_P00003749	2110813	2110863	-14	0	2	2
77	C1orf86	chr1	-1	2105759	2129032	170	55	2110877	2111678	0	2	2	844	A_17_P15011019	2110882	2110926	0	0	2	2
77	C1orf86	chr1	-1	2105759	2129032	170	55	2110877	2111678	0	2	2	845	A_17_P00003750	2110990	2111034	0	0	2	2
77	C1orf86	chr1	-1	2105759	2129032	170	55	2110877	2111678	0	2	2	846	A_17_P00003751	2111039	2111083	0	0	2	2
77	C1orf86	chr1	-1	2105759	2129032	170	55	2110877	2111678	0	2	2	847	A_17_P00003752	2111160	2111204	0	0	2	2
77	C1orf86	chr1	-1	2105759	2129032	170	55	2110877	2111678	0	2	2	848	A_17_P15011020	2111385	2111429	0	0	2	2
77	C1orf86	chr1	-1	2105759	2129032	170	55	2110877	2111678	0	2	2	849	A_17_P00003753	2111492	2111536	0	0	2	2
77	C1orf86	chr1	-1	2105759	2129032	170	55	2110877	2111678	0	2	2	850	A_17_P15011022	2111695	2111739	17	0	2	2
77	C1orf86	chr1	-1	2105759	2129032	171	46	2115908	2116502	0	2	1	851	A_17_P15011035	2116200	2116244	0	0	2	1
77	C1orf86	chr1	-1	2105759	2129032	171	46	2115908	2116502	0	2	1	852	A_17_P15011038	2116449	2116499	0	0	2	1
77	C1orf86	chr1	-1	2105759	2129032	171	46	2115908	2116502	0	2	1	853	A_17_P00003781	2116506	2116552	4	0	2	1
77	C1orf86	chr1	-1	2105759	2129032	172	70	2126668	2127211	0	2	0	854	A_17_P15011069	2126705	2126749	0	0	2	0
77	C1orf86	chr1	-1	2105759	2129032	172	70	2126668	2127211	0	2	0	855	A_17_P00003824	2126896	2126940	0	0	2	0
77	C1orf86	chr1	-1	2105759	2129032	172	70	2126668	2127211	0	2	0	856	A_17_P15011072	2127070	2127114	0	0	2	0
77	C1orf86	chr1	-1	2105759	2129032	172	70	2126668	2127211	0	2	0	857	A_17_P00003825	2127205	2127253	0	0	2	0
77	C1orf86	chr1	-1	2105759	2129032	172	70	2126668	2127211	0	2	0	858	A_17_P15011074	2127268	2127312	57	0	2	0
78	LOC100128003	chr1	-1	2110341	2114884	170	55	2110877	2111678	0	2	2	843	A_17_P00003749	2110813	2110863	-14	0	2	2
78	LOC100128003	chr1	-1	2110341	2114884	170	55	2110877	2111678	0	2	2	844	A_17_P15011019	2110882	2110926	0	0	2	2
78	LOC100128003	chr1	-1	2110341	2114884	170	55	2110877	2111678	0	2	2	845	A_17_P00003750	2110990	2111034	0	0	2	2
78	LOC100128003	chr1	-1	2110341	2114884	170	55	2110877	2111678	0	2	2	846	A_17_P00003751	2111039	2111083	0	0	2	2
78	LOC100128003	chr1	-1	2110341	2114884	170	55	2110877	2111678	0	2	2	847	A_17_P00003752	2111160	2111204	0	0	2	2
78	LOC100128003	chr1	-1	2110341	2114884	170	55	2110877	2111678	0	2	2	848	A_17_P15011020	2111385	2111429	0	0	2	2
78	LOC100128003	chr1	-1	2110341	2114884	170	55	2110877	2111678	0	2	2	849	A_17_P00003753	2111492	2111536	0	0	2	2
78	LOC100128003	chr1	-1	2110341	2114884	170	55	2110877	2111678	0	2	2	850	A_17_P15011022	2111695	2111739	17	0	2	2
78	LOC100128003	chr1	-1	2110341	2114884	171	46	2115908	2116502	1024	1	2	851	A_17_P15011035	2116200	2116244	0	1316	1	2
78	LOC100128003	chr1	-1	2110341	2114884	171	46	2115908	2116502	1024	1	2	852	A_17_P15011038	2116449	2116499	0	1565	1	2
78	LOC100128003	chr1	-1	2110341	2114884	171	46	2115908	2116502	1024	1	2	853	A_17_P00003781	2116506	2116552	4	1622	1	2
-1	SKI	chr1	1	2149993	2231511	173	24	2134059	2134357	-15636	8	8	859	A_17_P00003856	2133949	2134003	-56	-15990	8	8
-1	SKI	chr1	1	2149993	2231511	173	24	2134059	2134357	-15636	8	8	860	A_17_P00003857	2134095	2134139	0	-15854	8	8
-1	SKI	chr1	1	2149993	2231511	173	24	2134059	2134357	-15636	8	8	861	A_17_P00003858	2134185	2134229	0	-15764	8	8
-1	SKI	chr1	1	2149993	2231511	173	24	2134059	2134357	-15636	8	8	862	A_17_P15011097	2134285	2134329	0	-15664	8	8
-1	SKI	chr1	1	2149993	2231511	173	24	2134059	2134357	-15636	8	8	863	A_17_P00003859	2134387	2134431	30	-15562	8	8
79	SKI	chr1	1	2149993	2231511	174	240	2148072	2151033	0	3	0	864	A_17_P00003909	2148021	2148065	-7	-1928	1	0
79	SKI	chr1	1	2149993	2231511	174	240	2148072	2151033	0	3	0	865	A_17_P15011121	2148130	2148174	0	-1819	1	0
79	SKI	chr1	1	2149993	2231511	174	240	2148072	2151033	0	3	0	866	A_17_P15011122	2148223	2148267	0	-1726	1	0
79	SKI	chr1	1	2149993	2231511	174	240	2148072	2151033	0	3	0	867	A_17_P15011123	2148331	2148375	0	-1618	1	0
79	SKI	chr1	1	2149993	2231511	174	240	2148072	2151033	0	3	0	868	A_17_P00003910	2148436	2148480	0	-1513	1	0
79	SKI	chr1	1	2149993	2231511	174	240	2148072	2151033	0	3	0	869	A_17_P15011125	2148718	2148762	0	-1231	1	0
79	SKI	chr1	1	2149993	2231511	174	240	2148072	2151033	0	3	0	870	A_17_P15011128	2149199	2149243	0	-750	1	0
79	SKI	chr1	1	2149993	2231511	174	240	2148072	2151033	0	3	0	871	A_17_P00003911	2150113	2150157	0	0	2	0
79	SKI	chr1	1	2149993	2231511	174	240	2148072	2151033	0	3	0	872	A_17_P15011129	2150174	2150218	0	0	2	0
79	SKI	chr1	1	2149993	2231511	174	240	2148072	2151033	0	3	0	873	A_17_P15011131	2150365	2150409	0	0	2	0
79	SKI	chr1	1	2149993	2231511	174	240	2148072	2151033	0	3	0	874	A_17_P15011132	2150474	2150518	0	0	2	0
79	SKI	chr1	1	2149993	2231511	174	240	2148072	2151033	0	3	0	875	A_17_P15011133	2150582	2150626	0	0	2	0
79	SKI	chr1	1	2149993	2231511	174	240	2148072	2151033	0	3	0	876	A_17_P15011134	2150624	2150668	0	0	2	0
79	SKI	chr1	1	2149993	2231511	174	240	2148072	2151033	0	3	0	877	A_17_P15011135	2150708	2150752	0	0	2	0
79	SKI	chr1	1	2149993	2231511	174	240	2148072	2151033	0	3	0	878	A_17_P00003912	2150833	2150877	0	0	2	0
79	SKI	chr1	1	2149993	2231511	174	240	2148072	2151033	0	3	0	879	A_17_P15011136	2150912	2150956	0	0	2	0
79	SKI	chr1	1	2149993	2231511	174	240	2148072	2151033	0	3	0	880	A_17_P15011137	2150975	2151021	0	0	2	0
79	SKI	chr1	1	2149993	2231511	174	240	2148072	2151033	0	3	0	881	A_17_P15011138	2151062	2151106	29	0	2	0
79	SKI	chr1	1	2149993	2231511	175	179	2201880	2203741	0	2	0	882	A_17_P15011288	2201827	2201874	-6	0	2	0
79	SKI	chr1	1	2149993	2231511	176	26	2212058	2212429	0	2	0	883	A_17_P00004193	2211958	2212002	-56	0	2	0
79	SKI	chr1	1	2149993	2231511	176	26	2212058	2212429	0	2	0	884	A_17_P15011337	2212032	2212076	0	0	2	0
79	SKI	chr1	1	2149993	2231511	176	26	2212058	2212429	0	2	0	885	A_17_P00004194	2212113	2212164	0	0	2	0
79	SKI	chr1	1	2149993	2231511	176	26	2212058	2212429	0	2	0	886	A_17_P15011338	2212209	2212256	0	0	2	0
79	SKI	chr1	1	2149993	2231511	176	26	2212058	2212429	0	2	0	887	A_17_P15011339	2212305	2212349	0	0	2	0
79	SKI	chr1	1	2149993	2231511	176	26	2212058	2212429	0	2	0	888	A_17_P00004195	2212417	2212461	0	0	2	0
79	SKI	chr1	1	2149993	2231511	176	26	2212058	2212429	0	2	0	889	A_17_P15011340	2212462	2212521	33	0	2	0
79	SKI	chr1	1	2149993	2231511	177	23	2222170	2222477	0	2	0	890	A_17_P00004255	2222102	2222146	-24	0	2	0
79	SKI	chr1	1	2149993	2231511	177	23	2222170	2222477	0	2	0	891	A_17_P00004256	2222283	2222327	0	0	2	0
79	SKI	chr1	1	2149993	2231511	177	23	2222170	2222477	0	2	0	892	A_17_P00004257	2222343	2222387	0	0	2	0
79	SKI	chr1	1	2149993	2231511	177	23	2222170	2222477	0	2	0	893	A_17_P00004258	2222463	2222507	0	0	2	0
79	SKI	chr1	1	2149993	2231511	178	30	2225168	2225527	0	2	0	894	A_17_P15011382	2225137	2225181	0	0	2	0
79	SKI	chr1	1	2149993	2231511	178	30	2225168	2225527	0	2	0	895	A_17_P15011383	2225206	2225250	0	0	2	0
79	SKI	chr1	1	2149993	2231511	178	30	2225168	2225527	0	2	0	896	A_17_P15011384	2225270	2225314	0	0	2	0
79	SKI	chr1	1	2149993	2231511	178	30	2225168	2225527	0	2	0	897	A_17_P00004281	2225380	2225424	0	0	2	0
79	SKI	chr1	1	2149993	2231511	178	30	2225168	2225527	0	2	0	898	A_17_P15011385	2225467	2225511	0	0	2	0
79	SKI	chr1	1	2149993	2231511	179	206	2226302	2228929	0	2	0	899	A_17_P00004286	2226222	2226270	-32	0	2	0
79	SKI	chr1	1	2149993	2231511	179	206	2226302	2228929	0	2	0	900	A_17_P15011388	2226331	2226375	0	0	2	0
79	SKI	chr1	1	2149993	2231511	179	206	2226302	2228929	0	2	0	901	A_17_P15011389	2226405	2226449	0	0	2	0
79	SKI	chr1	1	2149993	2231511	179	206	2226302	2228929	0	2	0	902	A_17_P00004287	2226516	2226567	0	0	2	0
79	SKI	chr1	1	2149993	2231511	179	206	2226302	2228929	0	2	0	903	A_17_P15011390	2226648	2226692	0	0	2	0
79	SKI	chr1	1	2149993	2231511	179	206	2226302	2228929	0	2	0	904	A_17_P15011391	2226704	2226748	0	0	2	0
79	SKI	chr1	1	2149993	2231511	179	206	2226302	2228929	0	2	0	905	A_17_P00004288	2226783	2226836	0	0	2	0
79	SKI	chr1	1	2149993	2231511	179	206	2226302	2228929	0	2	0	906	A_17_P00004289	2226847	2226891	0	0	2	0
79	SKI	chr1	1	2149993	2231511	179	206	2226302	2228929	0	2	0	907	A_17_P00004290	2226948	2226992	0	0	2	0
79	SKI	chr1	1	2149993	2231511	179	206	2226302	2228929	0	2	0	908	A_17_P15011392	2227037	2227081	0	0	2	0
79	SKI	chr1	1	2149993	2231511	179	206	2226302	2228929	0	2	0	909	A_17_P00004291	2227108	2227152	0	0	2	0
79	SKI	chr1	1	2149993	2231511	179	206	2226302	2228929	0	2	0	910	A_17_P15011393	2227210	2227254	0	0	2	0
79	SKI	chr1	1	2149993	2231511	179	206	2226302	2228929	0	2	0	911	A_17_P00004292	2227325	2227369	0	0	2	0
79	SKI	chr1	1	2149993	2231511	179	206	2226302	2228929	0	2	0	912	A_17_P15011394	2227394	2227438	0	0	2	0
79	SKI	chr1	1	2149993	2231511	179	206	2226302	2228929	0	2	0	913	A_17_P15011395	2227498	2227542	0	0	2	0
79	SKI	chr1	1	2149993	2231511	179	206	2226302	2228929	0	2	0	914	A_17_P15011396	2227535	2227579	0	0	2	0
79	SKI	chr1	1	2149993	2231511	179	206	2226302	2228929	0	2	0	915	A_17_P15011397	2227632	2227676	0	0	2	0
79	SKI	chr1	1	2149993	2231511	179	206	2226302	2228929	0	2	0	916	A_17_P15011398	2227703	2227747	0	0	2	0
79	SKI	chr1	1	2149993	2231511	179	206	2226302	2228929	0	2	0	917	A_17_P00004293	2227858	2227902	0	0	2	0
79	SKI	chr1	1	2149993	2231511	179	206	2226302	2228929	0	2	0	918	A_17_P00004294	2227963	2228007	0	0	2	0
79	SKI	chr1	1	2149993	2231511	179	206	2226302	2228929	0	2	0	919	A_17_P15011400	2228033	2228077	0	0	2	0
79	SKI	chr1	1	2149993	2231511	179	206	2226302	2228929	0	2	0	920	A_17_P00004295	2228183	2228240	0	0	2	0
79	SKI	chr1	1	2149993	2231511	179	206	2226302	2228929	0	2	0	921	A_17_P00004296	2228307	2228354	0	0	2	0
79	SKI	chr1	1	2149993	2231511	179	206	2226302	2228929	0	2	0	922	A_17_P00004297	2228412	2228461	0	0	2	0
79	SKI	chr1	1	2149993	2231511	179	206	2226302	2228929	0	2	0	923	A_17_P15011402	2228505	2228549	0	0	2	0
79	SKI	chr1	1	2149993	2231511	179	206	2226302	2228929	0	2	0	924	A_17_P00004298	2228551	2228599	0	0	2	0
79	SKI	chr1	1	2149993	2231511	179	206	2226302	2228929	0	2	0	925	A_17_P00004299	2228623	2228667	0	0	2	0
79	SKI	chr1	1	2149993	2231511	179	206	2226302	2228929	0	2	0	926	A_17_P15011403	2228694	2228738	0	0	2	0
79	SKI	chr1	1	2149993	2231511	179	206	2226302	2228929	0	2	0	927	A_17_P15011404	2228793	2228837	0	0	2	0
79	SKI	chr1	1	2149993	2231511	179	206	2226302	2228929	0	2	0	928	A_17_P00004300	2228908	2228952	0	0	2	0
-1	SKI	chr1	1	2149993	2231511	180	135	2235574	2236946	4063	8	8	929	A_17_P15011428	2235512	2235556	-18	4001	8	8
-1	SKI	chr1	1	2149993	2231511	180	135	2235574	2236946	4063	8	8	930	A_17_P15011429	2235614	2235658	0	4103	8	8
-1	SKI	chr1	1	2149993	2231511	180	135	2235574	2236946	4063	8	8	931	A_17_P15011430	2235736	2235780	0	4225	8	8
-1	SKI	chr1	1	2149993	2231511	180	135	2235574	2236946	4063	8	8	932	A_17_P15011431	2235853	2235897	0	4342	8	8
-1	SKI	chr1	1	2149993	2231511	180	135	2235574	2236946	4063	8	8	933	A_17_P15011436	2236332	2236376	0	4821	8	8
-1	SKI	chr1	1	2149993	2231511	180	135	2235574	2236946	4063	8	8	934	A_17_P15011438	2236732	2236776	0	5221	8	8
-1	SKI	chr1	1	2149993	2231511	180	135	2235574	2236946	4063	8	8	935	A_17_P15011439	2236809	2236853	0	5298	8	8
-1	SKI	chr1	1	2149993	2231511	180	135	2235574	2236946	4063	8	8	936	A_17_P15011440	2236887	2236931	0	5376	8	8
-1	SKI	chr1	1	2149993	2231511	180	135	2235574	2236946	4063	8	8	937	A_17_P15011441	2236987	2237031	41	5476	8	8
-1	MORN1	chr1	-1	2242555	2312853	181	27	2239175	2239494	-3061	8	8	938	A_17_P15011460	2239071	2239115	-60	-3440	8	8
-1	MORN1	chr1	-1	2242555	2312853	181	27	2239175	2239494	-3061	8	8	939	A_17_P15011461	2239189	2239233	0	-3322	8	8
-1	MORN1	chr1	-1	2242555	2312853	181	27	2239175	2239494	-3061	8	8	940	A_17_P15011462	2239269	2239313	0	-3242	8	8
-1	MORN1	chr1	-1	2242555	2312853	181	27	2239175	2239494	-3061	8	8	941	A_17_P15011463	2239341	2239385	0	-3170	8	8
-1	MORN1	chr1	-1	2242555	2312853	181	27	2239175	2239494	-3061	8	8	942	A_17_P15011464	2239409	2239453	0	-3102	8	8
-1	MORN1	chr1	-1	2242555	2312853	181	27	2239175	2239494	-3061	8	8	943	A_17_P15011465	2239471	2239515	0	-3040	8	8
-1	MORN1	chr1	-1	2242555	2312853	181	27	2239175	2239494	-3061	8	8	944	A_17_P00004358	2239545	2239589	51	-2966	8	8
80	MORN1	chr1	-1	2242555	2312853	182	75	2243583	2244618	0	2	0	945	A_17_P00004382	2243490	2243549	-34	0	2	0
80	MORN1	chr1	-1	2242555	2312853	182	75	2243583	2244618	0	2	0	946	A_17_P15011488	2243550	2243594	0	0	2	0
80	MORN1	chr1	-1	2242555	2312853	182	75	2243583	2244618	0	2	0	947	A_17_P00004383	2243680	2243724	0	0	2	0
80	MORN1	chr1	-1	2242555	2312853	182	75	2243583	2244618	0	2	0	948	A_17_P00004384	2243825	2243871	0	0	2	0
80	MORN1	chr1	-1	2242555	2312853	182	75	2243583	2244618	0	2	0	949	A_17_P15011490	2243889	2243933	0	0	2	0
80	MORN1	chr1	-1	2242555	2312853	182	75	2243583	2244618	0	2	0	950	A_17_P00004385	2244012	2244056	0	0	2	0
80	MORN1	chr1	-1	2242555	2312853	182	75	2243583	2244618	0	2	0	951	A_17_P15011491	2244081	2244125	0	0	2	0
80	MORN1	chr1	-1	2242555	2312853	182	75	2243583	2244618	0	2	0	952	A_17_P00004386	2244263	2244307	0	0	2	0
80	MORN1	chr1	-1	2242555	2312853	182	75	2243583	2244618	0	2	0	953	A_17_P00004387	2244371	2244415	0	0	2	0
80	MORN1	chr1	-1	2242555	2312853	182	75	2243583	2244618	0	2	0	954	A_17_P15011493	2244497	2244541	0	0	2	0
80	MORN1	chr1	-1	2242555	2312853	182	75	2243583	2244618	0	2	0	955	A_17_P15011494	2244546	2244590	0	0	2	0
80	MORN1	chr1	-1	2242555	2312853	182	75	2243583	2244618	0	2	0	956	A_17_P00004388	2244623	2244667	5	0	2	0
80	MORN1	chr1	-1	2242555	2312853	182	75	2243583	2244618	0	2	0	957	A_17_P00004389	2244672	2244716	54	0	2	0
80	MORN1	chr1	-1	2242555	2312853	183	23	2247957	2248283	0	2	0	958	A_17_P00004406	2247914	2247958	0	0	2	0
80	MORN1	chr1	-1	2242555	2312853	183	23	2247957	2248283	0	2	0	959	A_17_P15011506	2248005	2248049	0	0	2	0
80	MORN1	chr1	-1	2242555	2312853	183	23	2247957	2248283	0	2	0	960	A_17_P15011507	2248076	2248120	0	0	2	0
80	MORN1	chr1	-1	2242555	2312853	183	23	2247957	2248283	0	2	0	961	A_17_P00004407	2248151	2248195	0	0	2	0
80	MORN1	chr1	-1	2242555	2312853	183	23	2247957	2248283	0	2	0	962	A_17_P00004408	2248203	2248247	0	0	2	0
80	MORN1	chr1	-1	2242555	2312853	184	24	2248924	2249186	0	2	0	963	A_17_P15011508	2248927	2248971	0	0	2	0
80	MORN1	chr1	-1	2242555	2312853	184	24	2248924	2249186	0	2	0	964	A_17_P15011509	2249039	2249083	0	0	2	0
80	MORN1	chr1	-1	2242555	2312853	184	24	2248924	2249186	0	2	0	965	A_17_P00004409	2249080	2249125	0	0	2	0
80	MORN1	chr1	-1	2242555	2312853	184	24	2248924	2249186	0	2	0	966	A_17_P00004410	2249211	2249255	25	0	2	0
80	MORN1	chr1	-1	2242555	2312853	185	30	2255867	2256292	0	2	0	967	A_17_P15011538	2255834	2255878	0	0	2	0
80	MORN1	chr1	-1	2242555	2312853	185	30	2255867	2256292	0	2	0	968	A_17_P15011539	2255935	2255980	0	0	2	0
80	MORN1	chr1	-1	2242555	2312853	185	30	2255867	2256292	0	2	0	969	A_17_P00004452	2256006	2256054	0	0	2	0
80	MORN1	chr1	-1	2242555	2312853	185	30	2255867	2256292	0	2	0	970	A_17_P15011540	2256101	2256153	0	0	2	0
80	MORN1	chr1	-1	2242555	2312853	185	30	2255867	2256292	0	2	0	971	A_17_P00004453	2256229	2256273	0	0	2	0
80	MORN1	chr1	-1	2242555	2312853	185	30	2255867	2256292	0	2	0	972	A_17_P00004454	2256345	2256404	53	0	2	0
80	MORN1	chr1	-1	2242555	2312853	186	24	2266218	2266517	0	2	0	973	A_17_P00004507	2266174	2266218	0	0	2	0
80	MORN1	chr1	-1	2242555	2312853	186	24	2266218	2266517	0	2	0	974	A_17_P00004508	2266244	2266288	0	0	2	0
80	MORN1	chr1	-1	2242555	2312853	186	24	2266218	2266517	0	2	0	975	A_17_P00004509	2266320	2266364	0	0	2	0
80	MORN1	chr1	-1	2242555	2312853	186	24	2266218	2266517	0	2	0	976	A_17_P00004510	2266395	2266439	0	0	2	0
80	MORN1	chr1	-1	2242555	2312853	186	24	2266218	2266517	0	2	0	977	A_17_P15011585	2266478	2266522	0	0	2	0
80	MORN1	chr1	-1	2242555	2312853	186	24	2266218	2266517	0	2	0	978	A_17_P15011586	2266570	2266614	53	0	2	0
80	MORN1	chr1	-1	2242555	2312853	187	16	2294019	2294236	0	2	0	979	A_17_P15011644	2293952	2293996	-23	0	2	0
80	MORN1	chr1	-1	2242555	2312853	187	16	2294019	2294236	0	2	0	980	A_17_P00004598	2294038	2294082	0	0	2	0
80	MORN1	chr1	-1	2242555	2312853	187	16	2294019	2294236	0	2	0	981	A_17_P15011645	2294121	2294165	0	0	2	0
80	MORN1	chr1	-1	2242555	2312853	187	16	2294019	2294236	0	2	0	982	A_17_P15011646	2294230	2294274	0	0	2	0
80	MORN1	chr1	-1	2242555	2312853	187	16	2294019	2294236	0	2	0	983	A_17_P15011647	2294275	2294319	39	0	2	0
80	MORN1	chr1	-1	2242555	2312853	188	37	2306213	2306609	0	2	0	984	A_17_P00004653	2306110	2306154	-59	0	2	0
80	MORN1	chr1	-1	2242555	2312853	188	37	2306213	2306609	0	2	0	985	A_17_P15011694	2306265	2306309	0	0	2	0
80	MORN1	chr1	-1	2242555	2312853	188	37	2306213	2306609	0	2	0	986	A_17_P15011695	2306349	2306393	0	0	2	0
80	MORN1	chr1	-1	2242555	2312853	188	37	2306213	2306609	0	2	0	987	A_17_P15011696	2306464	2306508	0	0	2	0
80	MORN1	chr1	-1	2242555	2312853	188	37	2306213	2306609	0	2	0	988	A_17_P00004654	2306585	2306629	0	0	2	0
80	MORN1	chr1	-1	2242555	2312853	189	146	2312341	2313624	0	3	3	989	A_17_P00004693	2312325	2312369	0	0	2	1
80	MORN1	chr1	-1	2242555	2312853	189	146	2312341	2313624	0	3	3	990	A_17_P15011701	2312418	2312462	0	0	2	1
80	MORN1	chr1	-1	2242555	2312853	189	146	2312341	2313624	0	3	3	991	A_17_P00004694	2312653	2312697	0	0	2	1
80	MORN1	chr1	-1	2242555	2312853	189	146	2312341	2313624	0	3	3	992	A_17_P15011704	2312717	2312761	0	0	2	1
80	MORN1	chr1	-1	2242555	2312853	189	146	2312341	2313624	0	3	3	993	A_17_P15011706	2312846	2312890	0	0	3	1
80	MORN1	chr1	-1	2242555	2312853	189	146	2312341	2313624	0	3	3	994	A_17_P15011707	2312969	2313013	0	116	1	1
80	MORN1	chr1	-1	2242555	2312853	189	146	2312341	2313624	0	3	3	995	A_17_P15011708	2313035	2313080	0	182	1	3
80	MORN1	chr1	-1	2242555	2312853	189	146	2312341	2313624	0	3	3	996	A_17_P15011709	2313131	2313175	0	278	1	2
80	MORN1	chr1	-1	2242555	2312853	189	146	2312341	2313624	0	3	3	997	A_17_P15011712	2313559	2313603	0	706	1	2
80	MORN1	chr1	-1	2242555	2312853	189	146	2312341	2313624	0	3	3	998	A_17_P00004695	2313659	2313704	35	806	1	2
82	RER1	chr1	1	2313073	2326741	189	146	2312341	2313624	0	3	3	989	A_17_P00004693	2312325	2312369	0	-704	1	2
82	RER1	chr1	1	2313073	2326741	189	146	2312341	2313624	0	3	3	990	A_17_P15011701	2312418	2312462	0	-611	1	2
82	RER1	chr1	1	2313073	2326741	189	146	2312341	2313624	0	3	3	991	A_17_P00004694	2312653	2312697	0	-376	1	2
82	RER1	chr1	1	2313073	2326741	189	146	2312341	2313624	0	3	3	992	A_17_P15011704	2312717	2312761	0	-312	1	2
82	RER1	chr1	1	2313073	2326741	189	146	2312341	2313624	0	3	3	993	A_17_P15011706	2312846	2312890	0	-183	1	3
82	RER1	chr1	1	2313073	2326741	189	146	2312341	2313624	0	3	3	994	A_17_P15011707	2312969	2313013	0	-60	1	1
82	RER1	chr1	1	2313073	2326741	189	146	2312341	2313624	0	3	3	995	A_17_P15011708	2313035	2313080	0	0	3	1
82	RER1	chr1	1	2313073	2326741	189	146	2312341	2313624	0	3	3	996	A_17_P15011709	2313131	2313175	0	0	2	1
82	RER1	chr1	1	2313073	2326741	189	146	2312341	2313624	0	3	3	997	A_17_P15011712	2313559	2313603	0	0	2	1
82	RER1	chr1	1	2313073	2326741	189	146	2312341	2313624	0	3	3	998	A_17_P00004695	2313659	2313704	35	0	2	1
82	RER1	chr1	1	2313073	2326741	190	43	2323410	2324032	0	2	4	999	A_17_P00004764	2323375	2323419	0	0	2	4
82	RER1	chr1	1	2313073	2326741	190	43	2323410	2324032	0	2	4	1000	A_17_P15011727	2323450	2323494	0	0	2	4
82	RER1	chr1	1	2313073	2326741	190	43	2323410	2324032	0	2	4	1001	A_17_P00004765	2323560	2323604	0	0	2	4
82	RER1	chr1	1	2313073	2326741	190	43	2323410	2324032	0	2	4	1002	A_17_P00004766	2323672	2323716	0	0	2	4
82	RER1	chr1	1	2313073	2326741	190	43	2323410	2324032	0	2	4	1003	A_17_P00004767	2323753	2323797	0	0	2	4
82	RER1	chr1	1	2313073	2326741	190	43	2323410	2324032	0	2	4	1004	A_17_P15011728	2323835	2323879	0	0	2	4
82	RER1	chr1	1	2313073	2326741	190	43	2323410	2324032	0	2	4	1005	A_17_P15011729	2323897	2323941	0	0	2	4
82	RER1	chr1	1	2313073	2326741	190	43	2323410	2324032	0	2	4	1006	A_17_P15011730	2323999	2324043	0	0	2	4
82	RER1	chr1	1	2313073	2326741	191	26	2329736	2330106	2995	4	2	1007	A_17_P00004812	2329676	2329720	-16	2935	4	2
82	RER1	chr1	1	2313073	2326741	191	26	2329736	2330106	2995	4	2	1008	A_17_P00004813	2329778	2329822	0	3037	4	2
82	RER1	chr1	1	2313073	2326741	191	26	2329736	2330106	2995	4	2	1009	A_17_P15011746	2329878	2329922	0	3137	4	2
82	RER1	chr1	1	2313073	2326741	191	26	2329736	2330106	2995	4	2	1010	A_17_P15011747	2329966	2330010	0	3225	4	2
82	RER1	chr1	1	2313073	2326741	191	26	2329736	2330106	2995	4	2	1011	A_17_P00004814	2330027	2330071	0	3286	4	2
82	RER1	chr1	1	2313073	2326741	191	26	2329736	2330106	2995	4	2	1012	A_17_P00004815	2330093	2330137	0	3352	4	2
83	PEX10	chr1	-1	2326100	2333870	190	43	2323410	2324032	-2068	4	2	999	A_17_P00004764	2323375	2323419	0	-2681	4	2
83	PEX10	chr1	-1	2326100	2333870	190	43	2323410	2324032	-2068	4	2	1000	A_17_P15011727	2323450	2323494	0	-2606	4	2
83	PEX10	chr1	-1	2326100	2333870	190	43	2323410	2324032	-2068	4	2	1001	A_17_P00004765	2323560	2323604	0	-2496	4	2
83	PEX10	chr1	-1	2326100	2333870	190	43	2323410	2324032	-2068	4	2	1002	A_17_P00004766	2323672	2323716	0	-2384	4	2
83	PEX10	chr1	-1	2326100	2333870	190	43	2323410	2324032	-2068	4	2	1003	A_17_P00004767	2323753	2323797	0	-2303	4	2
83	PEX10	chr1	-1	2326100	2333870	190	43	2323410	2324032	-2068	4	2	1004	A_17_P15011728	2323835	2323879	0	-2221	4	2
83	PEX10	chr1	-1	2326100	2333870	190	43	2323410	2324032	-2068	4	2	1005	A_17_P15011729	2323897	2323941	0	-2159	4	2
83	PEX10	chr1	-1	2326100	2333870	190	43	2323410	2324032	-2068	4	2	1006	A_17_P15011730	2323999	2324043	0	-2057	4	2
83	PEX10	chr1	-1	2326100	2333870	191	26	2329736	2330106	0	2	4	1007	A_17_P00004812	2329676	2329720	-16	0	2	4
83	PEX10	chr1	-1	2326100	2333870	191	26	2329736	2330106	0	2	4	1008	A_17_P00004813	2329778	2329822	0	0	2	4
83	PEX10	chr1	-1	2326100	2333870	191	26	2329736	2330106	0	2	4	1009	A_17_P15011746	2329878	2329922	0	0	2	4
83	PEX10	chr1	-1	2326100	2333870	191	26	2329736	2330106	0	2	4	1010	A_17_P15011747	2329966	2330010	0	0	2	4
83	PEX10	chr1	-1	2326100	2333870	191	26	2329736	2330106	0	2	4	1011	A_17_P00004814	2330027	2330071	0	0	2	4
83	PEX10	chr1	-1	2326100	2333870	191	26	2329736	2330106	0	2	4	1012	A_17_P00004815	2330093	2330137	0	0	2	4
83	PEX10	chr1	-1	2326100	2333870	192	133	2333245	2334577	0	3	0	1013	A_17_P15011750	2333233	2333277	0	0	2	0
83	PEX10	chr1	-1	2326100	2333870	192	133	2333245	2334577	0	3	0	1014	A_17_P00004829	2333336	2333380	0	0	2	0
83	PEX10	chr1	-1	2326100	2333870	192	133	2333245	2334577	0	3	0	1015	A_17_P15011751	2333371	2333415	0	0	2	0
83	PEX10	chr1	-1	2326100	2333870	192	133	2333245	2334577	0	3	0	1016	A_17_P15011752	2333496	2333540	0	0	2	0
83	PEX10	chr1	-1	2326100	2333870	192	133	2333245	2334577	0	3	0	1017	A_17_P15011753	2333600	2333644	0	0	2	0
83	PEX10	chr1	-1	2326100	2333870	192	133	2333245	2334577	0	3	0	1018	A_17_P15011755	2333732	2333776	0	0	2	0
83	PEX10	chr1	-1	2326100	2333870	192	133	2333245	2334577	0	3	0	1019	A_17_P15011757	2334113	2334157	0	243	1	0
83	PEX10	chr1	-1	2326100	2333870	192	133	2333245	2334577	0	3	0	1020	A_17_P15011758	2334208	2334252	0	338	1	0
83	PEX10	chr1	-1	2326100	2333870	192	133	2333245	2334577	0	3	0	1021	A_17_P15011759	2334247	2334291	0	377	1	0
83	PEX10	chr1	-1	2326100	2333870	192	133	2333245	2334577	0	3	0	1022	A_17_P15011760	2334335	2334379	0	465	1	0
83	PEX10	chr1	-1	2326100	2333870	192	133	2333245	2334577	0	3	0	1023	A_17_P15011761	2334449	2334493	0	579	1	0
83	PEX10	chr1	-1	2326100	2333870	192	133	2333245	2334577	0	3	0	1024	A_17_P15011762	2334549	2334593	0	679	1	0
83	PEX10	chr1	-1	2326100	2333870	192	133	2333245	2334577	0	3	0	1025	A_17_P00004830	2334629	2334673	52	759	1	0
83	PEX10	chr1	-1	2326100	2333870	193	19	2335751	2336016	1881	1	0	1026	A_17_P15011766	2335739	2335784	0	1869	1	0
83	PEX10	chr1	-1	2326100	2333870	193	19	2335751	2336016	1881	1	0	1027	A_17_P15011767	2335864	2335908	0	1994	1	0
83	PEX10	chr1	-1	2326100	2333870	193	19	2335751	2336016	1881	1	0	1028	A_17_P00004840	2335945	2335989	0	2075	1	0
83	PEX10	chr1	-1	2326100	2333870	193	19	2335751	2336016	1881	1	0	1029	A_17_P00004841	2336060	2336104	44	2190	1	0
-1	PEX10	chr1	-1	2326100	2333870	194	24	2349786	2350027	15916	8	8	1030	A_17_P00004899	2349752	2349796	0	15882	8	8
-1	PEX10	chr1	-1	2326100	2333870	194	24	2349786	2350027	15916	8	8	1031	A_17_P15011801	2349859	2349903	0	15989	8	8
-1	PEX10	chr1	-1	2326100	2333870	194	24	2349786	2350027	15916	8	8	1032	A_17_P15011802	2349950	2349994	0	16080	8	8
-1	PEX10	chr1	-1	2326100	2333870	194	24	2349786	2350027	15916	8	8	1033	A_17_P15011803	2350072	2350116	45	16202	8	8
-1	PEX10	chr1	-1	2326100	2333870	195	17	2361706	2361933	27836	8	8	1034	A_17_P00004979	2361663	2361707	0	27793	8	8
-1	PEX10	chr1	-1	2326100	2333870	196	107	2364678	2365674	30808	8	8	1035	A_17_P00005002	2364636	2364680	0	30766	8	8
-1	PEX10	chr1	-1	2326100	2333870	196	107	2364678	2365674	30808	8	8	1036	A_17_P15011847	2364692	2364736	0	30822	8	8
-1	PEX10	chr1	-1	2326100	2333870	196	107	2364678	2365674	30808	8	8	1037	A_17_P15011848	2364824	2364868	0	30954	8	8
-1	PEX10	chr1	-1	2326100	2333870	196	107	2364678	2365674	30808	8	8	1038	A_17_P15011849	2364907	2364951	0	31037	8	8
-1	PEX10	chr1	-1	2326100	2333870	196	107	2364678	2365674	30808	8	8	1039	A_17_P15011852	2365262	2365306	0	31392	8	8
-1	PEX10	chr1	-1	2326100	2333870	196	107	2364678	2365674	30808	8	8	1040	A_17_P15011853	2365359	2365403	0	31489	8	8
-1	PEX10	chr1	-1	2326100	2333870	196	107	2364678	2365674	30808	8	8	1041	A_17_P15011854	2365458	2365502	0	31588	8	8
-1	PEX10	chr1	-1	2326100	2333870	196	107	2364678	2365674	30808	8	8	1042	A_17_P15011855	2365537	2365581	0	31667	8	8
-1	PEX10	chr1	-1	2326100	2333870	196	107	2364678	2365674	30808	8	8	1043	A_17_P15011856	2365641	2365685	0	31771	8	8
-1	PEX10	chr1	-1	2326100	2333870	196	107	2364678	2365674	30808	8	8	1044	A_17_P15011857	2365700	2365744	26	31830	8	8
-1	PLCH2	chr1	1	2397613	2426824	197	30	2377529	2377946	-19667	8	8	1045	A_17_P00005080	2377469	2377513	-16	-20100	8	8
-1	PLCH2	chr1	1	2397613	2426824	197	30	2377529	2377946	-19667	8	8	1046	A_17_P15011898	2377575	2377619	0	-19994	8	8
-1	PLCH2	chr1	1	2397613	2426824	197	30	2377529	2377946	-19667	8	8	1047	A_17_P00005081	2377747	2377791	0	-19822	8	8
-1	PLCH2	chr1	1	2397613	2426824	198	27	2388685	2388915	-8698	8	8	1048	A_17_P15011939	2388602	2388646	-39	-8967	8	8
-1	PLCH2	chr1	1	2397613	2426824	198	27	2388685	2388915	-8698	8	8	1049	A_17_P15011942	2388887	2388931	0	-8682	8	8
-1	PLCH2	chr1	1	2397613	2426824	198	27	2388685	2388915	-8698	8	8	1050	A_17_P00005160	2388978	2389022	63	-8591	8	8
84	PLCH2	chr1	1	2397613	2426824	199	26	2399617	2399909	0	2	0	1051	A_17_P15011997	2399507	2399551	-66	0	2	0
84	PLCH2	chr1	1	2397613	2426824	199	26	2399617	2399909	0	2	0	1052	A_17_P15011998	2399572	2399616	-1	0	2	0
84	PLCH2	chr1	1	2397613	2426824	199	26	2399617	2399909	0	2	0	1053	A_17_P15012000	2399783	2399827	0	0	2	0
84	PLCH2	chr1	1	2397613	2426824	199	26	2399617	2399909	0	2	0	1054	A_17_P15012001	2399870	2399914	0	0	2	0
84	PLCH2	chr1	1	2397613	2426824	199	26	2399617	2399909	0	2	0	1055	A_17_P15012002	2399945	2399989	36	0	2	0
84	PLCH2	chr1	1	2397613	2426824	200	24	2400985	2401264	0	2	0	1056	A_17_P15012011	2400922	2400966	-19	0	2	0
84	PLCH2	chr1	1	2397613	2426824	200	24	2400985	2401264	0	2	0	1057	A_17_P15012012	2401011	2401055	0	0	2	0
84	PLCH2	chr1	1	2397613	2426824	200	24	2400985	2401264	0	2	0	1058	A_17_P00005229	2401082	2401126	0	0	2	0
84	PLCH2	chr1	1	2397613	2426824	200	24	2400985	2401264	0	2	0	1059	A_17_P15012013	2401125	2401169	0	0	2	0
84	PLCH2	chr1	1	2397613	2426824	200	24	2400985	2401264	0	2	0	1060	A_17_P15012014	2401200	2401244	0	0	2	0
84	PLCH2	chr1	1	2397613	2426824	200	24	2400985	2401264	0	2	0	1061	A_17_P15012015	2401264	2401308	0	0	2	0
84	PLCH2	chr1	1	2397613	2426824	201	29	2405058	2405366	0	2	0	1062	A_17_P00005255	2405010	2405054	-4	0	2	0
84	PLCH2	chr1	1	2397613	2426824	201	29	2405058	2405366	0	2	0	1063	A_17_P00005256	2405366	2405410	0	0	2	0
84	PLCH2	chr1	1	2397613	2426824	201	29	2405058	2405366	0	2	0	1064	A_17_P00005257	2405422	2405466	56	0	2	0
84	PLCH2	chr1	1	2397613	2426824	202	36	2423508	2423925	0	2	0	1065	A_17_P15012102	2423414	2423458	-50	0	2	0
84	PLCH2	chr1	1	2397613	2426824	202	36	2423508	2423925	0	2	0	1066	A_17_P15012105	2423730	2423774	0	0	2	0
84	PLCH2	chr1	1	2397613	2426824	202	36	2423508	2423925	0	2	0	1067	A_17_P15012106	2423800	2423844	0	0	2	0
84	PLCH2	chr1	1	2397613	2426824	202	36	2423508	2423925	0	2	0	1068	A_17_P00005393	2423949	2423993	24	0	2	0
84	PLCH2	chr1	1	2397613	2426824	203	18	2424901	2425117	0	2	0	1069	A_17_P00005399	2424792	2424836	-65	0	2	0
84	PLCH2	chr1	1	2397613	2426824	203	18	2424901	2425117	0	2	0	1070	A_17_P00005400	2424903	2424947	0	0	2	0
84	PLCH2	chr1	1	2397613	2426824	204	24	2425414	2425688	0	2	0	1071	A_17_P15012115	2425353	2425397	-17	0	2	0
84	PLCH2	chr1	1	2397613	2426824	204	24	2425414	2425688	0	2	0	1072	A_17_P15012116	2425395	2425440	0	0	2	0
84	PLCH2	chr1	1	2397613	2426824	204	24	2425414	2425688	0	2	0	1073	A_17_P15012117	2425508	2425552	0	0	2	0
84	PLCH2	chr1	1	2397613	2426824	204	24	2425414	2425688	0	2	0	1074	A_17_P15012118	2425609	2425653	0	0	2	0
84	PLCH2	chr1	1	2397613	2426824	204	24	2425414	2425688	0	2	0	1075	A_17_P00005401	2425688	2425732	0	0	2	0
84	PLCH2	chr1	1	2397613	2426824	205	17	2429657	2429882	2833	4	6	1076	A_17_P00005426	2429551	2429596	-61	2727	4	4
84	PLCH2	chr1	1	2397613	2426824	205	17	2429657	2429882	2833	4	6	1077	A_17_P15012138	2429637	2429681	0	2813	4	4
84	PLCH2	chr1	1	2397613	2426824	205	17	2429657	2429882	2833	4	6	1078	A_17_P00005427	2429710	2429754	0	2886	4	4
84	PLCH2	chr1	1	2397613	2426824	205	17	2429657	2429882	2833	4	6	1079	A_17_P00005428	2429803	2429856	0	2979	4	6
84	PLCH2	chr1	1	2397613	2426824	205	17	2429657	2429882	2833	4	6	1080	A_17_P15012139	2429840	2429884	0	3016	4	2
85	PANK4	chr1	-1	2429834	2447895	205	17	2429657	2429882	0	6	4	1076	A_17_P00005426	2429551	2429596	-61	-238	4	4
85	PANK4	chr1	-1	2429834	2447895	205	17	2429657	2429882	0	6	4	1077	A_17_P15012138	2429637	2429681	0	-153	4	4
85	PANK4	chr1	-1	2429834	2447895	205	17	2429657	2429882	0	6	4	1078	A_17_P00005427	2429710	2429754	0	-80	4	4
85	PANK4	chr1	-1	2429834	2447895	205	17	2429657	2429882	0	6	4	1079	A_17_P00005428	2429803	2429856	0	0	6	4
85	PANK4	chr1	-1	2429834	2447895	205	17	2429657	2429882	0	6	4	1080	A_17_P15012139	2429840	2429884	0	0	2	4
85	PANK4	chr1	-1	2429834	2447895	206	30	2429986	2430338	0	2	0	1081	A_17_P00005429	2429934	2429989	0	0	2	0
85	PANK4	chr1	-1	2429834	2447895	206	30	2429986	2430338	0	2	0	1082	A_17_P00005430	2430045	2430104	0	0	2	0
85	PANK4	chr1	-1	2429834	2447895	206	30	2429986	2430338	0	2	0	1083	A_17_P00005431	2430212	2430256	0	0	2	0
85	PANK4	chr1	-1	2429834	2447895	206	30	2429986	2430338	0	2	0	1084	A_17_P15012140	2430267	2430312	0	0	2	0
85	PANK4	chr1	-1	2429834	2447895	206	30	2429986	2430338	0	2	0	1085	A_17_P00005432	2430347	2430391	9	0	2	0
85	PANK4	chr1	-1	2429834	2447895	207	24	2435215	2435508	0	2	0	1086	A_17_P00005471	2435167	2435211	-4	0	2	0
85	PANK4	chr1	-1	2429834	2447895	207	24	2435215	2435508	0	2	0	1087	A_17_P15012160	2435227	2435271	0	0	2	0
85	PANK4	chr1	-1	2429834	2447895	207	24	2435215	2435508	0	2	0	1088	A_17_P00005472	2435295	2435341	0	0	2	0
85	PANK4	chr1	-1	2429834	2447895	207	24	2435215	2435508	0	2	0	1089	A_17_P15012161	2435365	2435409	0	0	2	0
85	PANK4	chr1	-1	2429834	2447895	207	24	2435215	2435508	0	2	0	1090	A_17_P00005473	2435461	2435505	0	0	2	0
85	PANK4	chr1	-1	2429834	2447895	207	24	2435215	2435508	0	2	0	1091	A_17_P00005474	2435566	2435610	58	0	2	0
85	PANK4	chr1	-1	2429834	2447895	208	25	2439782	2440066	0	2	0	1092	A_17_P15012176	2439748	2439792	0	0	2	0
85	PANK4	chr1	-1	2429834	2447895	208	25	2439782	2440066	0	2	0	1093	A_17_P00005501	2439808	2439852	0	0	2	0
85	PANK4	chr1	-1	2429834	2447895	208	25	2439782	2440066	0	2	0	1094	A_17_P15012177	2439908	2439952	0	0	2	0
85	PANK4	chr1	-1	2429834	2447895	208	25	2439782	2440066	0	2	0	1095	A_17_P15012178	2439955	2439999	0	0	2	0
85	PANK4	chr1	-1	2429834	2447895	208	25	2439782	2440066	0	2	0	1096	A_17_P00005502	2440072	2440118	6	0	2	0
85	PANK4	chr1	-1	2429834	2447895	209	29	2441077	2441411	0	2	0	1097	A_17_P00005509	2440976	2441020	-57	0	2	0
85	PANK4	chr1	-1	2429834	2447895	209	29	2441077	2441411	0	2	0	1098	A_17_P00005510	2441029	2441073	-4	0	2	0
85	PANK4	chr1	-1	2429834	2447895	209	29	2441077	2441411	0	2	0	1099	A_17_P00005511	2441125	2441169	0	0	2	0
85	PANK4	chr1	-1	2429834	2447895	209	29	2441077	2441411	0	2	0	1100	A_17_P00005512	2441179	2441223	0	0	2	0
85	PANK4	chr1	-1	2429834	2447895	209	29	2441077	2441411	0	2	0	1101	A_17_P00005513	2441290	2441334	0	0	2	0
85	PANK4	chr1	-1	2429834	2447895	209	29	2441077	2441411	0	2	0	1102	A_17_P15012180	2441356	2441400	0	0	2	0
85	PANK4	chr1	-1	2429834	2447895	209	29	2441077	2441411	0	2	0	1103	A_17_P00005514	2441427	2441471	16	0	2	0
85	PANK4	chr1	-1	2429834	2447895	210	16	2442655	2442867	0	2	0	1104	A_17_P15012184	2442710	2442754	0	0	2	0
85	PANK4	chr1	-1	2429834	2447895	210	16	2442655	2442867	0	2	0	1105	A_17_P15012185	2442764	2442808	0	0	2	0
85	PANK4	chr1	-1	2429834	2447895	210	16	2442655	2442867	0	2	0	1106	A_17_P15012186	2442840	2442884	0	0	2	0
85	PANK4	chr1	-1	2429834	2447895	210	16	2442655	2442867	0	2	0	1107	A_17_P00005524	2442891	2442935	24	0	2	0
85	PANK4	chr1	-1	2429834	2447895	211	100	2447101	2448119	0	3	4	1108	A_17_P15012197	2447105	2447149	0	0	2	4
85	PANK4	chr1	-1	2429834	2447895	211	100	2447101	2448119	0	3	4	1109	A_17_P15012198	2447179	2447223	0	0	2	4
85	PANK4	chr1	-1	2429834	2447895	211	100	2447101	2448119	0	3	4	1110	A_17_P00005557	2447312	2447356	0	0	2	4
85	PANK4	chr1	-1	2429834	2447895	211	100	2447101	2448119	0	3	4	1111	A_17_P00005558	2447393	2447437	0	0	2	4
85	PANK4	chr1	-1	2429834	2447895	211	100	2447101	2448119	0	3	4	1112	A_17_P15012201	2447541	2447585	0	0	2	4
85	PANK4	chr1	-1	2429834	2447895	211	100	2447101	2448119	0	3	4	1113	A_17_P15012202	2447803	2447847	0	0	2	4
85	PANK4	chr1	-1	2429834	2447895	211	100	2447101	2448119	0	3	4	1114	A_17_P15012203	2447898	2447944	0	3	1	4
85	PANK4	chr1	-1	2429834	2447895	211	100	2447101	2448119	0	3	4	1115	A_17_P15012204	2448014	2448058	0	119	1	4
85	PANK4	chr1	-1	2429834	2447895	211	100	2447101	2448119	0	3	4	1116	A_17_P00005559	2448109	2448156	0	214	1	4
85	PANK4	chr1	-1	2429834	2447895	212	111	2450620	2451870	2725	1	3	1117	A_17_P00005578	2450564	2450610	-10	2669	1	2
85	PANK4	chr1	-1	2429834	2447895	212	111	2450620	2451870	2725	1	3	1118	A_17_P15012214	2450912	2450956	0	3017	1	2
85	PANK4	chr1	-1	2429834	2447895	212	111	2450620	2451870	2725	1	3	1119	A_17_P15012215	2451140	2451184	0	3245	1	2
85	PANK4	chr1	-1	2429834	2447895	212	111	2450620	2451870	2725	1	3	1120	A_17_P15012216	2451245	2451289	0	3350	1	2
85	PANK4	chr1	-1	2429834	2447895	212	111	2450620	2451870	2725	1	3	1121	A_17_P00005579	2451395	2451439	0	3500	1	2
85	PANK4	chr1	-1	2429834	2447895	212	111	2450620	2451870	2725	1	3	1122	A_17_P00005580	2451688	2451732	0	3793	1	1
85	PANK4	chr1	-1	2429834	2447895	212	111	2450620	2451870	2725	1	3	1123	A_17_P15012219	2451764	2451808	0	3869	1	1
85	PANK4	chr1	-1	2429834	2447895	212	111	2450620	2451870	2725	1	3	1124	A_17_P15012220	2451837	2451881	0	3942	1	1
86	HES5	chr1	-1	2450045	2451544	211	100	2447101	2448119	-1926	4	3	1108	A_17_P15012197	2447105	2447149	0	-2896	4	2
86	HES5	chr1	-1	2450045	2451544	211	100	2447101	2448119	-1926	4	3	1109	A_17_P15012198	2447179	2447223	0	-2822	4	2
86	HES5	chr1	-1	2450045	2451544	211	100	2447101	2448119	-1926	4	3	1110	A_17_P00005557	2447312	2447356	0	-2689	4	2
86	HES5	chr1	-1	2450045	2451544	211	100	2447101	2448119	-1926	4	3	1111	A_17_P00005558	2447393	2447437	0	-2608	4	2
86	HES5	chr1	-1	2450045	2451544	211	100	2447101	2448119	-1926	4	3	1112	A_17_P15012201	2447541	2447585	0	-2460	4	2
86	HES5	chr1	-1	2450045	2451544	211	100	2447101	2448119	-1926	4	3	1113	A_17_P15012202	2447803	2447847	0	-2198	4	2
86	HES5	chr1	-1	2450045	2451544	211	100	2447101	2448119	-1926	4	3	1114	A_17_P15012203	2447898	2447944	0	-2101	4	1
86	HES5	chr1	-1	2450045	2451544	211	100	2447101	2448119	-1926	4	3	1115	A_17_P15012204	2448014	2448058	0	-1987	4	1
86	HES5	chr1	-1	2450045	2451544	211	100	2447101	2448119	-1926	4	3	1116	A_17_P00005559	2448109	2448156	0	-1889	4	1
86	HES5	chr1	-1	2450045	2451544	212	111	2450620	2451870	0	3	1	1117	A_17_P00005578	2450564	2450610	-10	0	2	1
86	HES5	chr1	-1	2450045	2451544	212	111	2450620	2451870	0	3	1	1118	A_17_P15012214	2450912	2450956	0	0	2	1
86	HES5	chr1	-1	2450045	2451544	212	111	2450620	2451870	0	3	1	1119	A_17_P15012215	2451140	2451184	0	0	2	1
86	HES5	chr1	-1	2450045	2451544	212	111	2450620	2451870	0	3	1	1120	A_17_P15012216	2451245	2451289	0	0	2	1
86	HES5	chr1	-1	2450045	2451544	212	111	2450620	2451870	0	3	1	1121	A_17_P00005579	2451395	2451439	0	0	2	1
86	HES5	chr1	-1	2450045	2451544	212	111	2450620	2451870	0	3	1	1122	A_17_P00005580	2451688	2451732	0	144	1	1
86	HES5	chr1	-1	2450045	2451544	212	111	2450620	2451870	0	3	1	1123	A_17_P15012219	2451764	2451808	0	220	1	1
86	HES5	chr1	-1	2450045	2451544	212	111	2450620	2451870	0	3	1	1124	A_17_P15012220	2451837	2451881	0	293	1	1
-1	HES5	chr1	-1	2450045	2451544	213	23	2456794	2457072	5250	8	8	1125	A_17_P00005613	2456946	2456990	0	5402	8	8
-1	HES5	chr1	-1	2450045	2451544	213	23	2456794	2457072	5250	8	8	1126	A_17_P15012231	2457047	2457091	0	5503	8	8
-1	HES5	chr1	-1	2450045	2451544	213	23	2456794	2457072	5250	8	8	1127	A_17_P00005614	2457098	2457142	26	5554	8	8
-1	LOC115110	chr1	-1	2471218	2474144	214	49	2461955	2462446	-8772	8	8	1128	A_17_P00005636	2462149	2462198	0	-9020	8	8
-1	LOC115110	chr1	-1	2471218	2474144	214	49	2461955	2462446	-8772	8	8	1129	A_17_P15012253	2462253	2462297	0	-8921	8	8
-1	LOC115110	chr1	-1	2471218	2474144	214	49	2461955	2462446	-8772	8	8	1130	A_17_P00005637	2462448	2462492	2	-8726	8	8
87	LOC115110	chr1	-1	2471218	2474144	215	65	2467423	2468223	-2995	4	0	1131	A_17_P00005668	2467354	2467398	-25	-3820	4	0
87	LOC115110	chr1	-1	2471218	2474144	215	65	2467423	2468223	-2995	4	0	1132	A_17_P15012273	2467461	2467505	0	-3713	4	0
87	LOC115110	chr1	-1	2471218	2474144	215	65	2467423	2468223	-2995	4	0	1133	A_17_P15012274	2467597	2467641	0	-3577	4	0
87	LOC115110	chr1	-1	2471218	2474144	215	65	2467423	2468223	-2995	4	0	1134	A_17_P15012275	2467734	2467778	0	-3440	4	0
87	LOC115110	chr1	-1	2471218	2474144	215	65	2467423	2468223	-2995	4	0	1135	A_17_P00005669	2467821	2467865	0	-3353	4	0
87	LOC115110	chr1	-1	2471218	2474144	215	65	2467423	2468223	-2995	4	0	1136	A_17_P15012276	2467941	2467985	0	-3233	4	0
87	LOC115110	chr1	-1	2471218	2474144	215	65	2467423	2468223	-2995	4	0	1137	A_17_P00005670	2468108	2468152	0	-3066	4	0
87	LOC115110	chr1	-1	2471218	2474144	215	65	2467423	2468223	-2995	4	0	1138	A_17_P00005671	2468251	2468295	28	-2923	4	0
89	C1orf93	chr1	1	2508108	2512762	216	133	2507257	2508752	0	3	0	1139	A_17_P00005795	2507153	2507197	-60	-911	1	0
89	C1orf93	chr1	1	2508108	2512762	216	133	2507257	2508752	0	3	0	1140	A_17_P00005796	2507226	2507270	0	-838	1	0
89	C1orf93	chr1	1	2508108	2512762	216	133	2507257	2508752	0	3	0	1141	A_17_P00005797	2507319	2507378	0	-730	1	0
89	C1orf93	chr1	1	2508108	2512762	216	133	2507257	2508752	0	3	0	1142	A_17_P15012427	2507505	2507549	0	-559	1	0
89	C1orf93	chr1	1	2508108	2512762	216	133	2507257	2508752	0	3	0	1143	A_17_P15012431	2507780	2507824	0	-284	1	0
89	C1orf93	chr1	1	2508108	2512762	216	133	2507257	2508752	0	3	0	1144	A_17_P00005798	2507871	2507916	0	-192	1	0
89	C1orf93	chr1	1	2508108	2512762	216	133	2507257	2508752	0	3	0	1145	A_17_P15012432	2508185	2508229	0	0	2	0
89	C1orf93	chr1	1	2508108	2512762	216	133	2507257	2508752	0	3	0	1146	A_17_P15012436	2508495	2508539	0	0	2	0
89	C1orf93	chr1	1	2508108	2512762	216	133	2507257	2508752	0	3	0	1147	A_17_P15012437	2508562	2508606	0	0	2	0
89	C1orf93	chr1	1	2508108	2512762	216	133	2507257	2508752	0	3	0	1148	A_17_P15012438	2508622	2508666	0	0	2	0
89	C1orf93	chr1	1	2508108	2512762	216	133	2507257	2508752	0	3	0	1149	A_17_P00005799	2508680	2508724	0	0	2	0
89	C1orf93	chr1	1	2508108	2512762	216	133	2507257	2508752	0	3	0	1150	A_17_P00005800	2508774	2508818	22	0	2	0
90	MMEL1	chr1	-1	2511940	2554341	217	20	2517099	2517363	0	2	0	1151	A_17_P00005853	2517070	2517114	0	0	2	0
90	MMEL1	chr1	-1	2511940	2554341	217	20	2517099	2517363	0	2	0	1152	A_17_P15012470	2517252	2517296	0	0	2	0
90	MMEL1	chr1	-1	2511940	2554341	217	20	2517099	2517363	0	2	0	1153	A_17_P00005854	2517371	2517415	8	0	2	0
90	MMEL1	chr1	-1	2511940	2554341	218	19	2527531	2527746	0	2	0	1154	A_17_P15012506	2527514	2527558	0	0	2	0
90	MMEL1	chr1	-1	2511940	2554341	218	19	2527531	2527746	0	2	0	1155	A_17_P15012507	2527586	2527630	0	0	2	0
90	MMEL1	chr1	-1	2511940	2554341	218	19	2527531	2527746	0	2	0	1156	A_17_P15012508	2527652	2527696	0	0	2	0
90	MMEL1	chr1	-1	2511940	2554341	218	19	2527531	2527746	0	2	0	1157	A_17_P00005888	2527752	2527796	6	0	2	0
90	MMEL1	chr1	-1	2511940	2554341	219	96	2549752	2550915	0	2	0	1158	A_17_P00005936	2549683	2549727	-25	0	2	0
90	MMEL1	chr1	-1	2511940	2554341	219	96	2549752	2550915	0	2	0	1159	A_17_P15012548	2549803	2549847	0	0	2	0
90	MMEL1	chr1	-1	2511940	2554341	219	96	2549752	2550915	0	2	0	1160	A_17_P15012549	2549920	2549964	0	0	2	0
90	MMEL1	chr1	-1	2511940	2554341	219	96	2549752	2550915	0	2	0	1161	A_17_P15012551	2550069	2550113	0	0	2	0
90	MMEL1	chr1	-1	2511940	2554341	219	96	2549752	2550915	0	2	0	1162	A_17_P15012552	2550158	2550202	0	0	2	0
90	MMEL1	chr1	-1	2511940	2554341	219	96	2549752	2550915	0	2	0	1163	A_17_P00005937	2550622	2550666	0	0	2	0
90	MMEL1	chr1	-1	2511940	2554341	219	96	2549752	2550915	0	2	0	1164	A_17_P15012558	2550768	2550812	0	0	2	0
90	MMEL1	chr1	-1	2511940	2554341	219	96	2549752	2550915	0	2	0	1165	A_17_P00005938	2550920	2550964	5	0	2	0
-1	MMEL1	chr1	-1	2511940	2554341	220	86	2563890	2564724	9549	8	8	1166	A_17_P00006005	2563855	2563902	0	9514	8	8
-1	MMEL1	chr1	-1	2511940	2554341	220	86	2563890	2564724	9549	8	8	1167	A_17_P15012600	2563973	2564017	0	9632	8	8
-1	MMEL1	chr1	-1	2511940	2554341	220	86	2563890	2564724	9549	8	8	1168	A_17_P15012602	2564177	2564221	0	9836	8	8
-1	MMEL1	chr1	-1	2511940	2554341	220	86	2563890	2564724	9549	8	8	1169	A_17_P15012603	2564291	2564335	0	9950	8	8
-1	MMEL1	chr1	-1	2511940	2554341	220	86	2563890	2564724	9549	8	8	1170	A_17_P15012605	2564434	2564478	0	10093	8	8
-1	MMEL1	chr1	-1	2511940	2554341	220	86	2563890	2564724	9549	8	8	1171	A_17_P00006006	2564590	2564634	0	10249	8	8
-1	MMEL1	chr1	-1	2511940	2554341	220	86	2563890	2564724	9549	8	8	1172	A_17_P15012607	2564711	2564755	0	10370	8	8
-1	MMEL1	chr1	-1	2511940	2554341	221	114	2695885	2696821	141544	8	8	1173	A_17_P15013211	2695977	2696021	0	141636	8	8
-1	MMEL1	chr1	-1	2511940	2554341	221	114	2695885	2696821	141544	8	8	1174	A_17_P15013212	2696059	2696103	0	141718	8	8
-1	MMEL1	chr1	-1	2511940	2554341	221	114	2695885	2696821	141544	8	8	1175	A_17_P15013213	2696123	2696167	0	141782	8	8
-1	MMEL1	chr1	-1	2511940	2554341	221	114	2695885	2696821	141544	8	8	1176	A_17_P15013214	2696231	2696275	0	141890	8	8
-1	MMEL1	chr1	-1	2511940	2554341	221	114	2695885	2696821	141544	8	8	1177	A_17_P15013217	2696521	2696565	0	142180	8	8
-1	MMEL1	chr1	-1	2511940	2554341	221	114	2695885	2696821	141544	8	8	1178	A_17_P00006115	2696606	2696650	0	142265	8	8
-1	MMEL1	chr1	-1	2511940	2554341	221	114	2695885	2696821	141544	8	8	1179	A_17_P15013218	2696683	2696727	0	142342	8	8
-1	MMEL1	chr1	-1	2511940	2554341	221	114	2695885	2696821	141544	8	8	1180	A_17_P00006116	2696856	2696900	35	142515	8	8
-1	MMEL1	chr1	-1	2511940	2554341	222	41	2706601	2707093	152260	8	8	1181	A_17_P00006148	2706524	2706568	-33	152183	8	8
-1	MMEL1	chr1	-1	2511940	2554341	222	41	2706601	2707093	152260	8	8	1182	A_17_P15013231	2706729	2706773	0	152388	8	8
-1	MMEL1	chr1	-1	2511940	2554341	222	41	2706601	2707093	152260	8	8	1183	A_17_P15013232	2706767	2706811	0	152426	8	8
-1	MMEL1	chr1	-1	2511940	2554341	222	41	2706601	2707093	152260	8	8	1184	A_17_P15013233	2706856	2706900	0	152515	8	8
-1	MMEL1	chr1	-1	2511940	2554341	222	41	2706601	2707093	152260	8	8	1185	A_17_P15013235	2707003	2707047	0	152662	8	8
-1	MMEL1	chr1	-1	2511940	2554341	222	41	2706601	2707093	152260	8	8	1186	A_17_P15013236	2707108	2707152	15	152767	8	8
-1	ACTRT2	chr1	1	2927905	2929327	223	44	2761986	2762525	-165380	8	8	1187	A_17_P00006407	2761907	2761951	-35	-165954	8	8
-1	ACTRT2	chr1	1	2927905	2929327	223	44	2761986	2762525	-165380	8	8	1188	A_17_P00006408	2762046	2762092	0	-165813	8	8
-1	ACTRT2	chr1	1	2927905	2929327	223	44	2761986	2762525	-165380	8	8	1189	A_17_P00006409	2762145	2762197	0	-165708	8	8
-1	ACTRT2	chr1	1	2927905	2929327	223	44	2761986	2762525	-165380	8	8	1190	A_17_P00006410	2762248	2762292	0	-165613	8	8
-1	ACTRT2	chr1	1	2927905	2929327	223	44	2761986	2762525	-165380	8	8	1191	A_17_P15013343	2762311	2762355	0	-165550	8	8
-1	ACTRT2	chr1	1	2927905	2929327	223	44	2761986	2762525	-165380	8	8	1192	A_17_P00006411	2762461	2762505	0	-165400	8	8
-1	ACTRT2	chr1	1	2927905	2929327	223	44	2761986	2762525	-165380	8	8	1193	A_17_P00006412	2762524	2762571	0	-165334	8	8
-1	ACTRT2	chr1	1	2927905	2929327	224	15	2767017	2767221	-160684	8	8	1194	A_17_P00006441	2766934	2766978	-39	-160927	8	8
-1	ACTRT2	chr1	1	2927905	2929327	224	15	2767017	2767221	-160684	8	8	1195	A_17_P15013350	2767000	2767044	0	-160861	8	8
-1	ACTRT2	chr1	1	2927905	2929327	224	15	2767017	2767221	-160684	8	8	1196	A_17_P00006442	2767083	2767127	0	-160778	8	8
-1	ACTRT2	chr1	1	2927905	2929327	224	15	2767017	2767221	-160684	8	8	1197	A_17_P00006443	2767147	2767191	0	-160714	8	8
-1	ACTRT2	chr1	1	2927905	2929327	224	15	2767017	2767221	-160684	8	8	1198	A_17_P00006444	2767261	2767320	40	-160585	8	8
-1	ACTRT2	chr1	1	2927905	2929327	225	40	2817645	2818154	-109751	8	8	1199	A_17_P00006762	2817602	2817646	0	-110259	8	8
-1	ACTRT2	chr1	1	2927905	2929327	225	40	2817645	2818154	-109751	8	8	1200	A_17_P15013488	2817679	2817723	0	-110182	8	8
-1	ACTRT2	chr1	1	2927905	2929327	225	40	2817645	2818154	-109751	8	8	1201	A_17_P00006763	2817893	2817952	0	-109953	8	8
-1	ACTRT2	chr1	1	2927905	2929327	225	40	2817645	2818154	-109751	8	8	1202	A_17_P15013490	2817976	2818025	0	-109880	8	8
-1	ACTRT2	chr1	1	2927905	2929327	225	40	2817645	2818154	-109751	8	8	1203	A_17_P15013491	2818082	2818126	0	-109779	8	8
-1	ACTRT2	chr1	1	2927905	2929327	225	40	2817645	2818154	-109751	8	8	1204	A_17_P15013492	2818193	2818237	39	-109668	8	8
-1	ACTRT2	chr1	1	2927905	2929327	226	19	2836916	2837148	-90757	8	8	1205	A_17_P00006875	2836834	2836883	-33	-91022	8	8
-1	ACTRT2	chr1	1	2927905	2929327	226	19	2836916	2837148	-90757	8	8	1206	A_17_P00006876	2836917	2836961	0	-90944	8	8
-1	ACTRT2	chr1	1	2927905	2929327	226	19	2836916	2837148	-90757	8	8	1207	A_17_P00006877	2837084	2837128	0	-90777	8	8
-1	ACTRT2	chr1	1	2927905	2929327	226	19	2836916	2837148	-90757	8	8	1208	A_17_P00006878	2837163	2837213	15	-90692	8	8
-1	ACTRT2	chr1	1	2927905	2929327	227	16	2840525	2840733	-87172	8	8	1209	A_17_P00006899	2840453	2840510	-15	-87395	8	8
-1	ACTRT2	chr1	1	2927905	2929327	227	16	2840525	2840733	-87172	8	8	1210	A_17_P00006900	2840520	2840565	0	-87340	8	8
-1	ACTRT2	chr1	1	2927905	2929327	227	16	2840525	2840733	-87172	8	8	1211	A_17_P00006901	2840615	2840659	0	-87246	8	8
-1	ACTRT2	chr1	1	2927905	2929327	227	16	2840525	2840733	-87172	8	8	1212	A_17_P00006902	2840714	2840758	0	-87147	8	8
-1	ACTRT2	chr1	1	2927905	2929327	228	21	2866405	2866668	-61237	8	8	1213	A_17_P00007019	2866299	2866354	-51	-61551	8	8
-1	ACTRT2	chr1	1	2927905	2929327	228	21	2866405	2866668	-61237	8	8	1214	A_17_P00007020	2866362	2866406	0	-61499	8	8
-1	ACTRT2	chr1	1	2927905	2929327	228	21	2866405	2866668	-61237	8	8	1215	A_17_P15013603	2866644	2866688	0	-61217	8	8
-1	ACTRT2	chr1	1	2927905	2929327	229	18	2874922	2875144	-52761	8	8	1216	A_17_P00007069	2874837	2874896	-26	-53009	8	8
-1	ACTRT2	chr1	1	2927905	2929327	229	18	2874922	2875144	-52761	8	8	1217	A_17_P00007070	2874943	2874996	0	-52909	8	8
-1	ACTRT2	chr1	1	2927905	2929327	229	18	2874922	2875144	-52761	8	8	1218	A_17_P00007071	2875046	2875098	0	-52807	8	8
-1	ACTRT2	chr1	1	2927905	2929327	229	18	2874922	2875144	-52761	8	8	1219	A_17_P00007072	2875133	2875177	0	-52728	8	8
-1	ACTRT2	chr1	1	2927905	2929327	229	18	2874922	2875144	-52761	8	8	1220	A_17_P15013611	2875195	2875239	51	-52666	8	8
-1	ACTRT2	chr1	1	2927905	2929327	230	23	2876449	2876783	-51122	8	8	1221	A_17_P00007085	2876367	2876411	-38	-51494	8	8
-1	ACTRT2	chr1	1	2927905	2929327	230	23	2876449	2876783	-51122	8	8	1222	A_17_P00007086	2876454	2876498	0	-51407	8	8
-1	ACTRT2	chr1	1	2927905	2929327	230	23	2876449	2876783	-51122	8	8	1223	A_17_P00007087	2876580	2876634	0	-51271	8	8
-1	ACTRT2	chr1	1	2927905	2929327	230	23	2876449	2876783	-51122	8	8	1224	A_17_P00007088	2876679	2876724	0	-51181	8	8
-1	ACTRT2	chr1	1	2927905	2929327	230	23	2876449	2876783	-51122	8	8	1225	A_17_P00007089	2876753	2876797	0	-51108	8	8
-1	ACTRT2	chr1	1	2927905	2929327	230	23	2876449	2876783	-51122	8	8	1226	A_17_P15013614	2876829	2876873	46	-51032	8	8
-1	ACTRT2	chr1	1	2927905	2929327	231	34	2908225	2908613	-19292	8	8	1227	A_17_P15013687	2908118	2908162	-63	-19743	8	8
-1	ACTRT2	chr1	1	2927905	2929327	231	34	2908225	2908613	-19292	8	8	1228	A_17_P15013688	2908178	2908222	-3	-19683	8	8
-1	ACTRT2	chr1	1	2927905	2929327	231	34	2908225	2908613	-19292	8	8	1229	A_17_P00007214	2908311	2908358	0	-19547	8	8
-1	ACTRT2	chr1	1	2927905	2929327	231	34	2908225	2908613	-19292	8	8	1230	A_17_P15013689	2908411	2908455	0	-19450	8	8
-1	ACTRT2	chr1	1	2927905	2929327	231	34	2908225	2908613	-19292	8	8	1231	A_17_P00007215	2908605	2908649	0	-19256	8	8
-1	ACTRT2	chr1	1	2927905	2929327	231	34	2908225	2908613	-19292	8	8	1232	A_17_P00007216	2908656	2908700	43	-19205	8	8
-1	ACTRT2	chr1	1	2927905	2929327	232	22	2919015	2919236	-8669	8	8	1233	A_17_P15013705	2918946	2918998	-17	-8907	8	8
-1	ACTRT2	chr1	1	2927905	2929327	232	22	2919015	2919236	-8669	8	8	1234	A_17_P15013707	2919079	2919123	0	-8782	8	8
-1	ACTRT2	chr1	1	2927905	2929327	232	22	2919015	2919236	-8669	8	8	1235	A_17_P15013708	2919156	2919200	0	-8705	8	8
-1	ACTRT2	chr1	1	2927905	2929327	232	22	2919015	2919236	-8669	8	8	1236	A_17_P00007254	2919236	2919281	0	-8624	8	8
91	ACTRT2	chr1	1	2927905	2929327	233	28	2928493	2928903	0	2	0	1237	A_17_P00007318	2928381	2928425	-68	0	2	0
91	ACTRT2	chr1	1	2927905	2929327	233	28	2928493	2928903	0	2	0	1238	A_17_P15013731	2928514	2928558	0	0	2	0
91	ACTRT2	chr1	1	2927905	2929327	233	28	2928493	2928903	0	2	0	1239	A_17_P00007319	2928732	2928776	0	0	2	0
91	ACTRT2	chr1	1	2927905	2929327	233	28	2928493	2928903	0	2	0	1240	A_17_P00007320	2928819	2928863	0	0	2	0
91	ACTRT2	chr1	1	2927905	2929327	233	28	2928493	2928903	0	2	0	1241	A_17_P15013733	2928907	2928951	4	0	2	0
92	FLJ42875	chr1	-1	2966040	2974149	234	129	2969135	2970618	0	2	0	1242	A_17_P00007524	2969050	2969094	-41	0	2	0
92	FLJ42875	chr1	-1	2966040	2974149	234	129	2969135	2970618	0	2	0	1243	A_17_P00007525	2969249	2969293	0	0	2	0
92	FLJ42875	chr1	-1	2966040	2974149	234	129	2969135	2970618	0	2	0	1244	A_17_P00007526	2969432	2969476	0	0	2	0
92	FLJ42875	chr1	-1	2966040	2974149	234	129	2969135	2970618	0	2	0	1245	A_17_P15013784	2969681	2969725	0	0	2	0
92	FLJ42875	chr1	-1	2966040	2974149	234	129	2969135	2970618	0	2	0	1246	A_17_P00007527	2969769	2969813	0	0	2	0
92	FLJ42875	chr1	-1	2966040	2974149	234	129	2969135	2970618	0	2	0	1247	A_17_P00007528	2969885	2969933	0	0	2	0
92	FLJ42875	chr1	-1	2966040	2974149	234	129	2969135	2970618	0	2	0	1248	A_17_P00007529	2969981	2970025	0	0	2	0
92	FLJ42875	chr1	-1	2966040	2974149	234	129	2969135	2970618	0	2	0	1249	A_17_P15013785	2970091	2970135	0	0	2	0
92	FLJ42875	chr1	-1	2966040	2974149	234	129	2969135	2970618	0	2	0	1250	A_17_P00007530	2970209	2970253	0	0	2	0
92	FLJ42875	chr1	-1	2966040	2974149	234	129	2969135	2970618	0	2	0	1251	A_17_P15013786	2970305	2970349	0	0	2	0
92	FLJ42875	chr1	-1	2966040	2974149	234	129	2969135	2970618	0	2	0	1252	A_17_P15013787	2970402	2970446	0	0	2	0
92	FLJ42875	chr1	-1	2966040	2974149	234	129	2969135	2970618	0	2	0	1253	A_17_P00007531	2970455	2970508	0	0	2	0
92	FLJ42875	chr1	-1	2966040	2974149	234	129	2969135	2970618	0	2	0	1254	A_17_P15013788	2970539	2970583	0	0	2	0
92	FLJ42875	chr1	-1	2966040	2974149	234	129	2969135	2970618	0	2	0	1255	A_17_P00007532	2970603	2970647	0	0	2	0
92	FLJ42875	chr1	-1	2966040	2974149	235	406	2973785	2977822	0	3	3	1256	A_17_P00007558	2973689	2973733	-52	0	2	1
92	FLJ42875	chr1	-1	2966040	2974149	235	406	2973785	2977822	0	3	3	1257	A_17_P15013794	2973797	2973841	0	0	2	1
92	FLJ42875	chr1	-1	2966040	2974149	235	406	2973785	2977822	0	3	3	1258	A_17_P15013795	2973876	2973920	0	0	2	1
92	FLJ42875	chr1	-1	2966040	2974149	235	406	2973785	2977822	0	3	3	1259	A_17_P15013796	2973956	2974000	0	0	2	1
92	FLJ42875	chr1	-1	2966040	2974149	235	406	2973785	2977822	0	3	3	1260	A_17_P00007559	2974053	2974097	0	0	2	1
92	FLJ42875	chr1	-1	2966040	2974149	235	406	2973785	2977822	0	3	3	1261	A_17_P00007560	2974117	2974161	0	0	3	1
92	FLJ42875	chr1	-1	2966040	2974149	235	406	2973785	2977822	0	3	3	1262	A_17_P15013798	2974243	2974287	0	94	1	1
92	FLJ42875	chr1	-1	2966040	2974149	235	406	2973785	2977822	0	3	3	1263	A_17_P00007561	2974338	2974390	0	189	1	1
92	FLJ42875	chr1	-1	2966040	2974149	235	406	2973785	2977822	0	3	3	1264	A_17_P15013800	2974473	2974517	0	324	1	1
92	FLJ42875	chr1	-1	2966040	2974149	235	406	2973785	2977822	0	3	3	1265	A_17_P15013802	2974604	2974648	0	455	1	1
92	FLJ42875	chr1	-1	2966040	2974149	235	406	2973785	2977822	0	3	3	1266	A_17_P15013803	2974691	2974735	0	542	1	1
92	FLJ42875	chr1	-1	2966040	2974149	235	406	2973785	2977822	0	3	3	1267	A_17_P15013805	2974857	2974901	0	708	1	1
92	FLJ42875	chr1	-1	2966040	2974149	235	406	2973785	2977822	0	3	3	1268	A_17_P00007562	2975080	2975135	0	931	1	1
92	FLJ42875	chr1	-1	2966040	2974149	235	406	2973785	2977822	0	3	3	1269	A_17_P15013807	2975184	2975228	0	1035	1	1
92	FLJ42875	chr1	-1	2966040	2974149	235	406	2973785	2977822	0	3	3	1270	A_17_P15013808	2975281	2975325	0	1132	1	1
92	FLJ42875	chr1	-1	2966040	2974149	235	406	2973785	2977822	0	3	3	1271	A_17_P15013809	2975359	2975403	0	1210	1	1
92	FLJ42875	chr1	-1	2966040	2974149	235	406	2973785	2977822	0	3	3	1272	A_17_P15013810	2975426	2975470	0	1277	1	1
92	FLJ42875	chr1	-1	2966040	2974149	235	406	2973785	2977822	0	3	3	1273	A_17_P00007563	2975511	2975556	0	1362	1	1
92	FLJ42875	chr1	-1	2966040	2974149	235	406	2973785	2977822	0	3	3	1274	A_17_P00007564	2975599	2975644	0	1450	1	3
92	FLJ42875	chr1	-1	2966040	2974149	235	406	2973785	2977822	0	3	3	1275	A_17_P00007565	2976069	2976121	0	1920	1	2
92	FLJ42875	chr1	-1	2966040	2974149	235	406	2973785	2977822	0	3	3	1276	A_17_P00007566	2976150	2976198	0	2001	1	2
92	FLJ42875	chr1	-1	2966040	2974149	235	406	2973785	2977822	0	3	3	1277	A_17_P15013811	2976362	2976409	0	2213	1	2
92	FLJ42875	chr1	-1	2966040	2974149	235	406	2973785	2977822	0	3	3	1278	A_17_P15013815	2976613	2976657	0	2464	1	2
92	FLJ42875	chr1	-1	2966040	2974149	235	406	2973785	2977822	0	3	3	1279	A_17_P15013820	2977109	2977153	0	2960	1	2
92	FLJ42875	chr1	-1	2966040	2974149	235	406	2973785	2977822	0	3	3	1280	A_17_P00007567	2977207	2977251	0	3058	1	2
92	FLJ42875	chr1	-1	2966040	2974149	235	406	2973785	2977822	0	3	3	1281	A_17_P15013823	2977467	2977511	0	3318	1	2
92	FLJ42875	chr1	-1	2966040	2974149	235	406	2973785	2977822	0	3	3	1282	A_17_P00007568	2977544	2977588	0	3395	1	2
92	FLJ42875	chr1	-1	2966040	2974149	235	406	2973785	2977822	0	3	3	1283	A_17_P15013824	2977654	2977698	0	3505	1	2
92	FLJ42875	chr1	-1	2966040	2974149	235	406	2973785	2977822	0	3	3	1284	A_17_P15013825	2977719	2977763	0	3570	1	2
92	FLJ42875	chr1	-1	2966040	2974149	235	406	2973785	2977822	0	3	3	1285	A_17_P00007569	2977814	2977860	0	3665	1	2
92	FLJ42875	chr1	-1	2966040	2974149	235	406	2973785	2977822	0	3	3	1286	A_17_P15013826	2977847	2977891	25	3698	1	2
93	PRDM16	chr1	1	2975601	3345043	235	406	2973785	2977822	0	3	3	1256	A_17_P00007558	2973689	2973733	-52	-1868	1	2
93	PRDM16	chr1	1	2975601	3345043	235	406	2973785	2977822	0	3	3	1257	A_17_P15013794	2973797	2973841	0	-1760	1	2
93	PRDM16	chr1	1	2975601	3345043	235	406	2973785	2977822	0	3	3	1258	A_17_P15013795	2973876	2973920	0	-1681	1	2
93	PRDM16	chr1	1	2975601	3345043	235	406	2973785	2977822	0	3	3	1259	A_17_P15013796	2973956	2974000	0	-1601	1	2
93	PRDM16	chr1	1	2975601	3345043	235	406	2973785	2977822	0	3	3	1260	A_17_P00007559	2974053	2974097	0	-1504	1	2
93	PRDM16	chr1	1	2975601	3345043	235	406	2973785	2977822	0	3	3	1261	A_17_P00007560	2974117	2974161	0	-1440	1	3
93	PRDM16	chr1	1	2975601	3345043	235	406	2973785	2977822	0	3	3	1262	A_17_P15013798	2974243	2974287	0	-1314	1	1
93	PRDM16	chr1	1	2975601	3345043	235	406	2973785	2977822	0	3	3	1263	A_17_P00007561	2974338	2974390	0	-1211	1	1
93	PRDM16	chr1	1	2975601	3345043	235	406	2973785	2977822	0	3	3	1264	A_17_P15013800	2974473	2974517	0	-1084	1	1
93	PRDM16	chr1	1	2975601	3345043	235	406	2973785	2977822	0	3	3	1265	A_17_P15013802	2974604	2974648	0	-953	1	1
93	PRDM16	chr1	1	2975601	3345043	235	406	2973785	2977822	0	3	3	1266	A_17_P15013803	2974691	2974735	0	-866	1	1
93	PRDM16	chr1	1	2975601	3345043	235	406	2973785	2977822	0	3	3	1267	A_17_P15013805	2974857	2974901	0	-700	1	1
93	PRDM16	chr1	1	2975601	3345043	235	406	2973785	2977822	0	3	3	1268	A_17_P00007562	2975080	2975135	0	-466	1	1
93	PRDM16	chr1	1	2975601	3345043	235	406	2973785	2977822	0	3	3	1269	A_17_P15013807	2975184	2975228	0	-373	1	1
93	PRDM16	chr1	1	2975601	3345043	235	406	2973785	2977822	0	3	3	1270	A_17_P15013808	2975281	2975325	0	-276	1	1
93	PRDM16	chr1	1	2975601	3345043	235	406	2973785	2977822	0	3	3	1271	A_17_P15013809	2975359	2975403	0	-198	1	1
93	PRDM16	chr1	1	2975601	3345043	235	406	2973785	2977822	0	3	3	1272	A_17_P15013810	2975426	2975470	0	-131	1	1
93	PRDM16	chr1	1	2975601	3345043	235	406	2973785	2977822	0	3	3	1273	A_17_P00007563	2975511	2975556	0	-45	1	1
93	PRDM16	chr1	1	2975601	3345043	235	406	2973785	2977822	0	3	3	1274	A_17_P00007564	2975599	2975644	0	0	3	1
93	PRDM16	chr1	1	2975601	3345043	235	406	2973785	2977822	0	3	3	1275	A_17_P00007565	2976069	2976121	0	0	2	1
93	PRDM16	chr1	1	2975601	3345043	235	406	2973785	2977822	0	3	3	1276	A_17_P00007566	2976150	2976198	0	0	2	1
93	PRDM16	chr1	1	2975601	3345043	235	406	2973785	2977822	0	3	3	1277	A_17_P15013811	2976362	2976409	0	0	2	1
93	PRDM16	chr1	1	2975601	3345043	235	406	2973785	2977822	0	3	3	1278	A_17_P15013815	2976613	2976657	0	0	2	1
93	PRDM16	chr1	1	2975601	3345043	235	406	2973785	2977822	0	3	3	1279	A_17_P15013820	2977109	2977153	0	0	2	1
93	PRDM16	chr1	1	2975601	3345043	235	406	2973785	2977822	0	3	3	1280	A_17_P00007567	2977207	2977251	0	0	2	1
93	PRDM16	chr1	1	2975601	3345043	235	406	2973785	2977822	0	3	3	1281	A_17_P15013823	2977467	2977511	0	0	2	1
93	PRDM16	chr1	1	2975601	3345043	235	406	2973785	2977822	0	3	3	1282	A_17_P00007568	2977544	2977588	0	0	2	1
93	PRDM16	chr1	1	2975601	3345043	235	406	2973785	2977822	0	3	3	1283	A_17_P15013824	2977654	2977698	0	0	2	1
93	PRDM16	chr1	1	2975601	3345043	235	406	2973785	2977822	0	3	3	1284	A_17_P15013825	2977719	2977763	0	0	2	1
93	PRDM16	chr1	1	2975601	3345043	235	406	2973785	2977822	0	3	3	1285	A_17_P00007569	2977814	2977860	0	0	2	1
93	PRDM16	chr1	1	2975601	3345043	235	406	2973785	2977822	0	3	3	1286	A_17_P15013826	2977847	2977891	25	0	2	1
93	PRDM16	chr1	1	2975601	3345043	236	82	2979890	2980578	0	2	0	1287	A_17_P15013832	2979892	2979936	0	0	2	0
93	PRDM16	chr1	1	2975601	3345043	236	82	2979890	2980578	0	2	0	1288	A_17_P00007585	2979956	2980000	0	0	2	0
93	PRDM16	chr1	1	2975601	3345043	236	82	2979890	2980578	0	2	0	1289	A_17_P15013833	2980037	2980081	0	0	2	0
93	PRDM16	chr1	1	2975601	3345043	236	82	2979890	2980578	0	2	0	1290	A_17_P15013834	2980129	2980173	0	0	2	0
93	PRDM16	chr1	1	2975601	3345043	236	82	2979890	2980578	0	2	0	1291	A_17_P15013835	2980220	2980264	0	0	2	0
93	PRDM16	chr1	1	2975601	3345043	236	82	2979890	2980578	0	2	0	1292	A_17_P00007586	2980436	2980480	0	0	2	0
93	PRDM16	chr1	1	2975601	3345043	236	82	2979890	2980578	0	2	0	1293	A_17_P00007587	2980498	2980542	0	0	2	0
93	PRDM16	chr1	1	2975601	3345043	236	82	2979890	2980578	0	2	0	1294	A_17_P00007588	2980585	2980629	7	0	2	0
93	PRDM16	chr1	1	2975601	3345043	237	15	2987132	2987333	0	2	0	1295	A_17_P00007646	2987076	2987122	-10	0	2	0
93	PRDM16	chr1	1	2975601	3345043	237	15	2987132	2987333	0	2	0	1296	A_17_P00007647	2987145	2987189	0	0	2	0
93	PRDM16	chr1	1	2975601	3345043	237	15	2987132	2987333	0	2	0	1297	A_17_P00007648	2987211	2987256	0	0	2	0
93	PRDM16	chr1	1	2975601	3345043	237	15	2987132	2987333	0	2	0	1298	A_17_P00007649	2987323	2987367	0	0	2	0
93	PRDM16	chr1	1	2975601	3345043	238	19	2989587	2989838	0	2	0	1299	A_17_P00007666	2989505	2989551	-36	0	2	0
93	PRDM16	chr1	1	2975601	3345043	238	19	2989587	2989838	0	2	0	1300	A_17_P00007667	2989597	2989641	0	0	2	0
93	PRDM16	chr1	1	2975601	3345043	238	19	2989587	2989838	0	2	0	1301	A_17_P15013858	2989644	2989688	0	0	2	0
93	PRDM16	chr1	1	2975601	3345043	238	19	2989587	2989838	0	2	0	1302	A_17_P00007668	2989712	2989756	0	0	2	0
93	PRDM16	chr1	1	2975601	3345043	238	19	2989587	2989838	0	2	0	1303	A_17_P15013859	2989818	2989862	0	0	2	0
93	PRDM16	chr1	1	2975601	3345043	239	30	3018039	3018417	0	2	0	1304	A_17_P15013936	3018021	3018065	0	0	2	0
93	PRDM16	chr1	1	2975601	3345043	239	30	3018039	3018417	0	2	0	1305	A_17_P00007879	3018152	3018196	0	0	2	0
93	PRDM16	chr1	1	2975601	3345043	239	30	3018039	3018417	0	2	0	1306	A_17_P00007880	3018232	3018276	0	0	2	0
93	PRDM16	chr1	1	2975601	3345043	239	30	3018039	3018417	0	2	0	1307	A_17_P00007881	3018327	3018383	0	0	2	0
93	PRDM16	chr1	1	2975601	3345043	239	30	3018039	3018417	0	2	0	1308	A_17_P15013937	3018391	3018435	0	0	2	0
93	PRDM16	chr1	1	2975601	3345043	239	30	3018039	3018417	0	2	0	1309	A_17_P00007882	3018459	3018518	42	0	2	0
93	PRDM16	chr1	1	2975601	3345043	240	20	3027927	3028203	0	2	0	1310	A_17_P00007952	3027831	3027879	-48	0	2	0
93	PRDM16	chr1	1	2975601	3345043	240	20	3027927	3028203	0	2	0	1311	A_17_P00007953	3027924	3027968	0	0	2	0
93	PRDM16	chr1	1	2975601	3345043	240	20	3027927	3028203	0	2	0	1312	A_17_P00007954	3028025	3028069	0	0	2	0
93	PRDM16	chr1	1	2975601	3345043	240	20	3027927	3028203	0	2	0	1313	A_17_P15013961	3028089	3028133	0	0	2	0
93	PRDM16	chr1	1	2975601	3345043	240	20	3027927	3028203	0	2	0	1314	A_17_P15013963	3028254	3028298	51	0	2	0
93	PRDM16	chr1	1	2975601	3345043	241	21	3046401	3046632	0	2	0	1315	A_17_P00008101	3046356	3046400	-1	0	2	0
93	PRDM16	chr1	1	2975601	3345043	241	21	3046401	3046632	0	2	0	1316	A_17_P15014009	3046412	3046456	0	0	2	0
93	PRDM16	chr1	1	2975601	3345043	241	21	3046401	3046632	0	2	0	1317	A_17_P00008102	3046502	3046561	0	0	2	0
93	PRDM16	chr1	1	2975601	3345043	241	21	3046401	3046632	0	2	0	1318	A_17_P15014010	3046613	3046657	0	0	2	0
93	PRDM16	chr1	1	2975601	3345043	242	17	3048910	3049128	0	2	0	1319	A_17_P00008120	3048858	3048905	-5	0	2	0
93	PRDM16	chr1	1	2975601	3345043	242	17	3048910	3049128	0	2	0	1320	A_17_P00008121	3048970	3049014	0	0	2	0
93	PRDM16	chr1	1	2975601	3345043	242	17	3048910	3049128	0	2	0	1321	A_17_P00008122	3049072	3049116	0	0	2	0
93	PRDM16	chr1	1	2975601	3345043	242	17	3048910	3049128	0	2	0	1322	A_17_P00008123	3049130	3049185	2	0	2	0
93	PRDM16	chr1	1	2975601	3345043	243	27	3061759	3062099	0	2	0	1323	A_17_P00008211	3061695	3061751	-8	0	2	0
93	PRDM16	chr1	1	2975601	3345043	243	27	3061759	3062099	0	2	0	1324	A_17_P00008212	3061785	3061832	0	0	2	0
93	PRDM16	chr1	1	2975601	3345043	243	27	3061759	3062099	0	2	0	1325	A_17_P00008213	3061865	3061909	0	0	2	0
93	PRDM16	chr1	1	2975601	3345043	243	27	3061759	3062099	0	2	0	1326	A_17_P00008214	3061954	3061999	0	0	2	0
93	PRDM16	chr1	1	2975601	3345043	243	27	3061759	3062099	0	2	0	1327	A_17_P00008215	3062126	3062182	27	0	2	0
93	PRDM16	chr1	1	2975601	3345043	244	29	3070794	3071152	0	2	0	1328	A_17_P00008267	3070695	3070754	-40	0	2	0
93	PRDM16	chr1	1	2975601	3345043	244	29	3070794	3071152	0	2	0	1329	A_17_P00008268	3070796	3070840	0	0	2	0
93	PRDM16	chr1	1	2975601	3345043	244	29	3070794	3071152	0	2	0	1330	A_17_P00008269	3070891	3070936	0	0	2	0
93	PRDM16	chr1	1	2975601	3345043	244	29	3070794	3071152	0	2	0	1331	A_17_P00008270	3070959	3071005	0	0	2	0
93	PRDM16	chr1	1	2975601	3345043	244	29	3070794	3071152	0	2	0	1332	A_17_P00008271	3071028	3071072	0	0	2	0
93	PRDM16	chr1	1	2975601	3345043	244	29	3070794	3071152	0	2	0	1333	A_17_P00008272	3071115	3071159	0	0	2	0
93	PRDM16	chr1	1	2975601	3345043	244	29	3070794	3071152	0	2	0	1334	A_17_P15014061	3071212	3071256	60	0	2	0
93	PRDM16	chr1	1	2975601	3345043	245	55	3092400	3093212	0	2	0	1335	A_17_P00008374	3092332	3092376	-24	0	2	0
93	PRDM16	chr1	1	2975601	3345043	245	55	3092400	3093212	0	2	0	1336	A_17_P15014134	3092430	3092474	0	0	2	0
93	PRDM16	chr1	1	2975601	3345043	245	55	3092400	3093212	0	2	0	1337	A_17_P00008375	3092527	3092580	0	0	2	0
93	PRDM16	chr1	1	2975601	3345043	245	55	3092400	3093212	0	2	0	1338	A_17_P15014135	3092606	3092650	0	0	2	0
93	PRDM16	chr1	1	2975601	3345043	245	55	3092400	3093212	0	2	0	1339	A_17_P00008376	3092725	3092769	0	0	2	0
93	PRDM16	chr1	1	2975601	3345043	245	55	3092400	3093212	0	2	0	1340	A_17_P15014136	3092797	3092841	0	0	2	0
93	PRDM16	chr1	1	2975601	3345043	245	55	3092400	3093212	0	2	0	1341	A_17_P00008377	3092915	3092974	0	0	2	0
93	PRDM16	chr1	1	2975601	3345043	245	55	3092400	3093212	0	2	0	1342	A_17_P00008378	3093005	3093054	0	0	2	0
93	PRDM16	chr1	1	2975601	3345043	245	55	3092400	3093212	0	2	0	1343	A_17_P00008379	3093121	3093170	0	0	2	0
93	PRDM16	chr1	1	2975601	3345043	245	55	3092400	3093212	0	2	0	1344	A_17_P00008380	3093226	3093271	14	0	2	0
93	PRDM16	chr1	1	2975601	3345043	246	27	3094816	3095113	0	2	0	1345	A_17_P00008391	3094878	3094922	0	0	2	0
93	PRDM16	chr1	1	2975601	3345043	246	27	3094816	3095113	0	2	0	1346	A_17_P00008392	3094984	3095028	0	0	2	0
93	PRDM16	chr1	1	2975601	3345043	246	27	3094816	3095113	0	2	0	1347	A_17_P00008393	3095073	3095117	0	0	2	0
93	PRDM16	chr1	1	2975601	3345043	246	27	3094816	3095113	0	2	0	1348	A_17_P00008394	3095122	3095167	9	0	2	0
93	PRDM16	chr1	1	2975601	3345043	247	25	3101439	3101769	0	2	0	1349	A_17_P00008448	3101346	3101390	-49	0	2	0
93	PRDM16	chr1	1	2975601	3345043	247	25	3101439	3101769	0	2	0	1350	A_17_P00008449	3101403	3101449	0	0	2	0
93	PRDM16	chr1	1	2975601	3345043	247	25	3101439	3101769	0	2	0	1351	A_17_P00008450	3101520	3101564	0	0	2	0
93	PRDM16	chr1	1	2975601	3345043	247	25	3101439	3101769	0	2	0	1352	A_17_P15014153	3101596	3101640	0	0	2	0
93	PRDM16	chr1	1	2975601	3345043	247	25	3101439	3101769	0	2	0	1353	A_17_P00008451	3101697	3101746	0	0	2	0
93	PRDM16	chr1	1	2975601	3345043	247	25	3101439	3101769	0	2	0	1354	A_17_P00008452	3101765	3101824	0	0	2	0
93	PRDM16	chr1	1	2975601	3345043	248	19	3137705	3137941	0	2	0	1355	A_17_P00008749	3137694	3137738	0	0	2	0
93	PRDM16	chr1	1	2975601	3345043	248	19	3137705	3137941	0	2	0	1356	A_17_P00008750	3137778	3137822	0	0	2	0
93	PRDM16	chr1	1	2975601	3345043	248	19	3137705	3137941	0	2	0	1357	A_17_P00008751	3137877	3137921	0	0	2	0
93	PRDM16	chr1	1	2975601	3345043	248	19	3137705	3137941	0	2	0	1358	A_17_P15014217	3137937	3137981	0	0	2	0
93	PRDM16	chr1	1	2975601	3345043	249	18	3145020	3145221	0	2	0	1359	A_17_P00008798	3144917	3144976	-44	0	2	0
93	PRDM16	chr1	1	2975601	3345043	249	18	3145020	3145221	0	2	0	1360	A_17_P15014241	3145045	3145089	0	0	2	0
93	PRDM16	chr1	1	2975601	3345043	249	18	3145020	3145221	0	2	0	1361	A_17_P15014242	3145128	3145172	0	0	2	0
93	PRDM16	chr1	1	2975601	3345043	250	61	3147369	3148160	0	2	0	1362	A_17_P00008804	3147309	3147366	-3	0	2	0
93	PRDM16	chr1	1	2975601	3345043	250	61	3147369	3148160	0	2	0	1363	A_17_P15014250	3147429	3147473	0	0	2	0
93	PRDM16	chr1	1	2975601	3345043	250	61	3147369	3148160	0	2	0	1364	A_17_P15014251	3147538	3147582	0	0	2	0
93	PRDM16	chr1	1	2975601	3345043	250	61	3147369	3148160	0	2	0	1365	A_17_P15014252	3147659	3147703	0	0	2	0
93	PRDM16	chr1	1	2975601	3345043	250	61	3147369	3148160	0	2	0	1366	A_17_P15014253	3147738	3147782	0	0	2	0
93	PRDM16	chr1	1	2975601	3345043	250	61	3147369	3148160	0	2	0	1367	A_17_P15014254	3147828	3147872	0	0	2	0
93	PRDM16	chr1	1	2975601	3345043	250	61	3147369	3148160	0	2	0	1368	A_17_P00008805	3147944	3147988	0	0	2	0
93	PRDM16	chr1	1	2975601	3345043	250	61	3147369	3148160	0	2	0	1369	A_17_P15014255	3148048	3148092	0	0	2	0
93	PRDM16	chr1	1	2975601	3345043	250	61	3147369	3148160	0	2	0	1370	A_17_P15014256	3148087	3148131	0	0	2	0
93	PRDM16	chr1	1	2975601	3345043	250	61	3147369	3148160	0	2	0	1371	A_17_P00008806	3148171	3148216	11	0	2	0
93	PRDM16	chr1	1	2975601	3345043	251	65	3153829	3154503	0	2	0	1372	A_17_P00008855	3153732	3153787	-42	0	2	0
93	PRDM16	chr1	1	2975601	3345043	251	65	3153829	3154503	0	2	0	1373	A_17_P00008856	3153846	3153890	0	0	2	0
93	PRDM16	chr1	1	2975601	3345043	251	65	3153829	3154503	0	2	0	1374	A_17_P00008857	3154032	3154076	0	0	2	0
93	PRDM16	chr1	1	2975601	3345043	251	65	3153829	3154503	0	2	0	1375	A_17_P15014268	3154218	3154262	0	0	2	0
93	PRDM16	chr1	1	2975601	3345043	251	65	3153829	3154503	0	2	0	1376	A_17_P00008858	3154293	3154341	0	0	2	0
93	PRDM16	chr1	1	2975601	3345043	251	65	3153829	3154503	0	2	0	1377	A_17_P00008859	3154357	3154404	0	0	2	0
93	PRDM16	chr1	1	2975601	3345043	251	65	3153829	3154503	0	2	0	1378	A_17_P00008860	3154443	3154487	0	0	2	0
93	PRDM16	chr1	1	2975601	3345043	251	65	3153829	3154503	0	2	0	1379	A_17_P00008861	3154544	3154603	41	0	2	0
93	PRDM16	chr1	1	2975601	3345043	252	33	3172681	3173076	0	2	0	1380	A_17_P00008962	3172581	3172638	-43	0	2	0
93	PRDM16	chr1	1	2975601	3345043	252	33	3172681	3173076	0	2	0	1381	A_17_P15014311	3172675	3172719	0	0	2	0
93	PRDM16	chr1	1	2975601	3345043	252	33	3172681	3173076	0	2	0	1382	A_17_P00008963	3172764	3172808	0	0	2	0
93	PRDM16	chr1	1	2975601	3345043	252	33	3172681	3173076	0	2	0	1383	A_17_P00008964	3172823	3172868	0	0	2	0
93	PRDM16	chr1	1	2975601	3345043	252	33	3172681	3173076	0	2	0	1384	A_17_P00008965	3172898	3172945	0	0	2	0
93	PRDM16	chr1	1	2975601	3345043	252	33	3172681	3173076	0	2	0	1385	A_17_P00008966	3172982	3173026	0	0	2	0
93	PRDM16	chr1	1	2975601	3345043	253	26	3174406	3174684	0	2	0	1386	A_17_P00008969	3174341	3174385	-21	0	2	0
93	PRDM16	chr1	1	2975601	3345043	253	26	3174406	3174684	0	2	0	1387	A_17_P00008970	3174396	3174440	0	0	2	0
93	PRDM16	chr1	1	2975601	3345043	253	26	3174406	3174684	0	2	0	1388	A_17_P00008971	3174485	3174529	0	0	2	0
93	PRDM16	chr1	1	2975601	3345043	253	26	3174406	3174684	0	2	0	1389	A_17_P15014313	3174574	3174618	0	0	2	0
93	PRDM16	chr1	1	2975601	3345043	253	26	3174406	3174684	0	2	0	1390	A_17_P00008972	3174653	3174697	0	0	2	0
93	PRDM16	chr1	1	2975601	3345043	253	26	3174406	3174684	0	2	0	1391	A_17_P00008973	3174719	3174778	35	0	2	0
93	PRDM16	chr1	1	2975601	3345043	254	47	3185236	3185912	0	2	0	1392	A_17_P00009042	3185181	3185225	-11	0	2	0
93	PRDM16	chr1	1	2975601	3345043	254	47	3185236	3185912	0	2	0	1393	A_17_P00009043	3185283	3185327	0	0	2	0
93	PRDM16	chr1	1	2975601	3345043	254	47	3185236	3185912	0	2	0	1394	A_17_P00009044	3185406	3185450	0	0	2	0
93	PRDM16	chr1	1	2975601	3345043	254	47	3185236	3185912	0	2	0	1395	A_17_P00009045	3185477	3185523	0	0	2	0
93	PRDM16	chr1	1	2975601	3345043	254	47	3185236	3185912	0	2	0	1396	A_17_P00009046	3185575	3185619	0	0	2	0
93	PRDM16	chr1	1	2975601	3345043	254	47	3185236	3185912	0	2	0	1397	A_17_P00009047	3185651	3185695	0	0	2	0
93	PRDM16	chr1	1	2975601	3345043	254	47	3185236	3185912	0	2	0	1398	A_17_P00009048	3185739	3185783	0	0	2	0
93	PRDM16	chr1	1	2975601	3345043	254	47	3185236	3185912	0	2	0	1399	A_17_P15014354	3185809	3185853	0	0	2	0
93	PRDM16	chr1	1	2975601	3345043	255	61	3193625	3194313	0	2	0	1400	A_17_P00009099	3193559	3193603	-22	0	2	0
93	PRDM16	chr1	1	2975601	3345043	255	61	3193625	3194313	0	2	0	1401	A_17_P15014390	3193631	3193675	0	0	2	0
93	PRDM16	chr1	1	2975601	3345043	255	61	3193625	3194313	0	2	0	1402	A_17_P00009100	3194376	3194420	63	0	2	0
93	PRDM16	chr1	1	2975601	3345043	256	24	3229775	3230121	0	2	0	1403	A_17_P00009336	3229710	3229754	-21	0	2	0
93	PRDM16	chr1	1	2975601	3345043	256	24	3229775	3230121	0	2	0	1404	A_17_P15014484	3229791	3229835	0	0	2	0
93	PRDM16	chr1	1	2975601	3345043	256	24	3229775	3230121	0	2	0	1405	A_17_P15014485	3229885	3229929	0	0	2	0
93	PRDM16	chr1	1	2975601	3345043	256	24	3229775	3230121	0	2	0	1406	A_17_P15014486	3229938	3229982	0	0	2	0
93	PRDM16	chr1	1	2975601	3345043	256	24	3229775	3230121	0	2	0	1407	A_17_P00009337	3230045	3230089	0	0	2	0
93	PRDM16	chr1	1	2975601	3345043	256	24	3229775	3230121	0	2	0	1408	A_17_P00009338	3230136	3230187	15	0	2	0
93	PRDM16	chr1	1	2975601	3345043	257	18	3264889	3265144	0	2	0	1409	A_17_P00009554	3264840	3264884	-5	0	2	0
93	PRDM16	chr1	1	2975601	3345043	257	18	3264889	3265144	0	2	0	1410	A_17_P00009555	3264922	3264966	0	0	2	0
93	PRDM16	chr1	1	2975601	3345043	257	18	3264889	3265144	0	2	0	1411	A_17_P00009556	3265041	3265085	0	0	2	0
93	PRDM16	chr1	1	2975601	3345043	257	18	3264889	3265144	0	2	0	1412	A_17_P00009557	3265118	3265162	0	0	2	0
93	PRDM16	chr1	1	2975601	3345043	257	18	3264889	3265144	0	2	0	1413	A_17_P00009558	3265192	3265236	48	0	2	0
93	PRDM16	chr1	1	2975601	3345043	258	20	3296929	3297145	0	2	0	1414	A_17_P15014628	3296879	3296923	-6	0	2	0
93	PRDM16	chr1	1	2975601	3345043	258	20	3296929	3297145	0	2	0	1415	A_17_P00009793	3296953	3296997	0	0	2	0
93	PRDM16	chr1	1	2975601	3345043	258	20	3296929	3297145	0	2	0	1416	A_17_P15014629	3297051	3297096	0	0	2	0
93	PRDM16	chr1	1	2975601	3345043	258	20	3296929	3297145	0	2	0	1417	A_17_P00009794	3297160	3297206	15	0	2	0
93	PRDM16	chr1	1	2975601	3345043	259	83	3299962	3300895	0	2	0	1418	A_17_P00009813	3299871	3299924	-38	0	2	0
93	PRDM16	chr1	1	2975601	3345043	259	83	3299962	3300895	0	2	0	1419	A_17_P15014639	3300055	3300099	0	0	2	0
93	PRDM16	chr1	1	2975601	3345043	259	83	3299962	3300895	0	2	0	1420	A_17_P00009814	3300107	3300151	0	0	2	0
93	PRDM16	chr1	1	2975601	3345043	259	83	3299962	3300895	0	2	0	1421	A_17_P15014640	3300207	3300252	0	0	2	0
93	PRDM16	chr1	1	2975601	3345043	259	83	3299962	3300895	0	2	0	1422	A_17_P00009815	3300304	3300351	0	0	2	0
93	PRDM16	chr1	1	2975601	3345043	259	83	3299962	3300895	0	2	0	1423	A_17_P15014643	3300560	3300604	0	0	2	0
93	PRDM16	chr1	1	2975601	3345043	259	83	3299962	3300895	0	2	0	1424	A_17_P00009816	3300625	3300669	0	0	2	0
93	PRDM16	chr1	1	2975601	3345043	259	83	3299962	3300895	0	2	0	1425	A_17_P00009817	3300681	3300725	0	0	2	0
93	PRDM16	chr1	1	2975601	3345043	259	83	3299962	3300895	0	2	0	1426	A_17_P15014645	3300843	3300887	0	0	2	0
93	PRDM16	chr1	1	2975601	3345043	260	75	3311129	3312170	0	2	0	1427	A_17_P15014667	3311083	3311127	-2	0	2	0
93	PRDM16	chr1	1	2975601	3345043	260	75	3311129	3312170	0	2	0	1428	A_17_P00009900	3311167	3311211	0	0	2	0
93	PRDM16	chr1	1	2975601	3345043	260	75	3311129	3312170	0	2	0	1429	A_17_P00009901	3311270	3311314	0	0	2	0
93	PRDM16	chr1	1	2975601	3345043	260	75	3311129	3312170	0	2	0	1430	A_17_P00009902	3311386	3311430	0	0	2	0
93	PRDM16	chr1	1	2975601	3345043	260	75	3311129	3312170	0	2	0	1431	A_17_P00009903	3311461	3311505	0	0	2	0
93	PRDM16	chr1	1	2975601	3345043	260	75	3311129	3312170	0	2	0	1432	A_17_P15014668	3311546	3311590	0	0	2	0
93	PRDM16	chr1	1	2975601	3345043	260	75	3311129	3312170	0	2	0	1433	A_17_P00009904	3311666	3311710	0	0	2	0
93	PRDM16	chr1	1	2975601	3345043	260	75	3311129	3312170	0	2	0	1434	A_17_P00009905	3311758	3311802	0	0	2	0
93	PRDM16	chr1	1	2975601	3345043	260	75	3311129	3312170	0	2	0	1435	A_17_P15014669	3311869	3311913	0	0	2	0
93	PRDM16	chr1	1	2975601	3345043	260	75	3311129	3312170	0	2	0	1436	A_17_P00009906	3312033	3312079	0	0	2	0
93	PRDM16	chr1	1	2975601	3345043	260	75	3311129	3312170	0	2	0	1437	A_17_P15014671	3312143	3312187	0	0	2	0
93	PRDM16	chr1	1	2975601	3345043	261	107	3317851	3319284	0	2	0	1438	A_17_P00009938	3317796	3317841	-10	0	2	0
93	PRDM16	chr1	1	2975601	3345043	261	107	3317851	3319284	0	2	0	1439	A_17_P00009939	3317886	3317930	0	0	2	0
93	PRDM16	chr1	1	2975601	3345043	261	107	3317851	3319284	0	2	0	1440	A_17_P15014675	3317987	3318031	0	0	2	0
93	PRDM16	chr1	1	2975601	3345043	261	107	3317851	3319284	0	2	0	1441	A_17_P15014676	3318109	3318153	0	0	2	0
93	PRDM16	chr1	1	2975601	3345043	261	107	3317851	3319284	0	2	0	1442	A_17_P00009940	3318201	3318245	0	0	2	0
93	PRDM16	chr1	1	2975601	3345043	261	107	3317851	3319284	0	2	0	1443	A_17_P15014677	3318293	3318337	0	0	2	0
93	PRDM16	chr1	1	2975601	3345043	261	107	3317851	3319284	0	2	0	1444	A_17_P00009941	3318403	3318447	0	0	2	0
93	PRDM16	chr1	1	2975601	3345043	261	107	3317851	3319284	0	2	0	1445	A_17_P00009942	3318494	3318538	0	0	2	0
93	PRDM16	chr1	1	2975601	3345043	261	107	3317851	3319284	0	2	0	1446	A_17_P00009943	3318618	3318662	0	0	2	0
93	PRDM16	chr1	1	2975601	3345043	261	107	3317851	3319284	0	2	0	1447	A_17_P15014678	3318725	3318769	0	0	2	0
93	PRDM16	chr1	1	2975601	3345043	261	107	3317851	3319284	0	2	0	1448	A_17_P00009944	3318849	3318893	0	0	2	0
93	PRDM16	chr1	1	2975601	3345043	261	107	3317851	3319284	0	2	0	1449	A_17_P00009945	3318936	3318980	0	0	2	0
93	PRDM16	chr1	1	2975601	3345043	261	107	3317851	3319284	0	2	0	1450	A_17_P15014679	3319026	3319070	0	0	2	0
93	PRDM16	chr1	1	2975601	3345043	261	107	3317851	3319284	0	2	0	1451	A_17_P15014680	3319088	3319132	0	0	2	0
93	PRDM16	chr1	1	2975601	3345043	261	107	3317851	3319284	0	2	0	1452	A_17_P00009946	3319201	3319245	0	0	2	0
93	PRDM16	chr1	1	2975601	3345043	261	107	3317851	3319284	0	2	0	1453	A_17_P15014681	3319305	3319349	21	0	2	0
93	PRDM16	chr1	1	2975601	3345043	262	19	3320900	3321139	0	2	0	1454	A_17_P00009960	3320798	3320842	-58	0	2	0
93	PRDM16	chr1	1	2975601	3345043	262	19	3320900	3321139	0	2	0	1455	A_17_P00009961	3320855	3320899	-1	0	2	0
93	PRDM16	chr1	1	2975601	3345043	262	19	3320900	3321139	0	2	0	1456	A_17_P00009962	3320957	3321001	0	0	2	0
93	PRDM16	chr1	1	2975601	3345043	262	19	3320900	3321139	0	2	0	1457	A_17_P15014686	3321069	3321113	0	0	2	0
93	PRDM16	chr1	1	2975601	3345043	262	19	3320900	3321139	0	2	0	1458	A_17_P00009963	3321180	3321224	41	0	2	0
93	PRDM16	chr1	1	2975601	3345043	263	19	3321846	3322087	0	2	0	1459	A_17_P15014688	3321751	3321795	-51	0	2	0
93	PRDM16	chr1	1	2975601	3345043	263	19	3321846	3322087	0	2	0	1460	A_17_P00009968	3321806	3321850	0	0	2	0
93	PRDM16	chr1	1	2975601	3345043	263	19	3321846	3322087	0	2	0	1461	A_17_P00009969	3321881	3321925	0	0	2	0
93	PRDM16	chr1	1	2975601	3345043	263	19	3321846	3322087	0	2	0	1462	A_17_P00009970	3321956	3322001	0	0	2	0
93	PRDM16	chr1	1	2975601	3345043	263	19	3321846	3322087	0	2	0	1463	A_17_P15014689	3322023	3322067	0	0	2	0
93	PRDM16	chr1	1	2975601	3345043	263	19	3321846	3322087	0	2	0	1464	A_17_P15014690	3322108	3322152	21	0	2	0
93	PRDM16	chr1	1	2975601	3345043	264	52	3331872	3332666	0	2	0	1465	A_17_P00010044	3331811	3331855	-17	0	2	0
93	PRDM16	chr1	1	2975601	3345043	264	52	3331872	3332666	0	2	0	1466	A_17_P00010045	3331999	3332043	0	0	2	0
93	PRDM16	chr1	1	2975601	3345043	264	52	3331872	3332666	0	2	0	1467	A_17_P00010046	3332123	3332167	0	0	2	0
93	PRDM16	chr1	1	2975601	3345043	264	52	3331872	3332666	0	2	0	1468	A_17_P00010047	3332325	3332369	0	0	2	0
93	PRDM16	chr1	1	2975601	3345043	264	52	3331872	3332666	0	2	0	1469	A_17_P15014719	3332400	3332444	0	0	2	0
93	PRDM16	chr1	1	2975601	3345043	264	52	3331872	3332666	0	2	0	1470	A_17_P15014720	3332473	3332517	0	0	2	0
93	PRDM16	chr1	1	2975601	3345043	264	52	3331872	3332666	0	2	0	1471	A_17_P00010048	3332562	3332621	0	0	2	0
93	PRDM16	chr1	1	2975601	3345043	264	52	3331872	3332666	0	2	0	1472	A_17_P15014721	3332720	3332764	54	0	2	0
93	PRDM16	chr1	1	2975601	3345043	265	23	3341225	3341492	0	2	0	1473	A_17_P15014747	3341193	3341237	0	0	2	0
93	PRDM16	chr1	1	2975601	3345043	265	23	3341225	3341492	0	2	0	1474	A_17_P15014748	3341324	3341368	0	0	2	0
93	PRDM16	chr1	1	2975601	3345043	265	23	3341225	3341492	0	2	0	1475	A_17_P00010104	3341393	3341437	0	0	2	0
93	PRDM16	chr1	1	2975601	3345043	265	23	3341225	3341492	0	2	0	1476	A_17_P15014749	3341464	3341508	0	0	2	0
93	PRDM16	chr1	1	2975601	3345043	265	23	3341225	3341492	0	2	0	1477	A_17_P00010105	3341559	3341606	67	0	2	0
94	ARHGEF16	chr1	1	3361006	3387537	266	82	3360765	3361543	0	3	0	1478	A_17_P15014773	3360754	3360798	0	-208	1	0
94	ARHGEF16	chr1	1	3361006	3387537	266	82	3360765	3361543	0	3	0	1479	A_17_P15014775	3360885	3360929	0	-77	1	0
94	ARHGEF16	chr1	1	3361006	3387537	266	82	3360765	3361543	0	3	0	1480	A_17_P15014776	3361149	3361193	0	0	2	0
94	ARHGEF16	chr1	1	3361006	3387537	266	82	3360765	3361543	0	3	0	1481	A_17_P15014779	3361439	3361483	0	0	2	0
94	ARHGEF16	chr1	1	3361006	3387537	266	82	3360765	3361543	0	3	0	1482	A_17_P00010187	3361554	3361599	11	0	2	0
94	ARHGEF16	chr1	1	3361006	3387537	267	34	3384561	3385051	0	2	0	1483	A_17_P15014843	3384457	3384501	-60	0	2	0
94	ARHGEF16	chr1	1	3361006	3387537	267	34	3384561	3385051	0	2	0	1484	A_17_P15014844	3384559	3384603	0	0	2	0
94	ARHGEF16	chr1	1	3361006	3387537	267	34	3384561	3385051	0	2	0	1485	A_17_P15014845	3384663	3384707	0	0	2	0
94	ARHGEF16	chr1	1	3361006	3387537	267	34	3384561	3385051	0	2	0	1486	A_17_P15014846	3384788	3384832	0	0	2	0
94	ARHGEF16	chr1	1	3361006	3387537	267	34	3384561	3385051	0	2	0	1487	A_17_P15014847	3384867	3384911	0	0	2	0
94	ARHGEF16	chr1	1	3361006	3387537	267	34	3384561	3385051	0	2	0	1488	A_17_P15014848	3384900	3384944	0	0	2	0
94	ARHGEF16	chr1	1	3361006	3387537	267	34	3384561	3385051	0	2	0	1489	A_17_P15014849	3384999	3385043	0	0	2	0
94	ARHGEF16	chr1	1	3361006	3387537	267	34	3384561	3385051	0	2	0	1490	A_17_P00010335	3385060	3385104	9	0	2	0
95	MEGF6	chr1	-1	3394365	3517919	268	21	3415436	3415657	0	2	0	1491	A_17_P00010502	3415375	3415420	-16	0	2	0
95	MEGF6	chr1	-1	3394365	3517919	268	21	3415436	3415657	0	2	0	1492	A_17_P15014982	3415500	3415544	0	0	2	0
95	MEGF6	chr1	-1	3394365	3517919	268	21	3415436	3415657	0	2	0	1493	A_17_P15014983	3415531	3415575	0	0	2	0
95	MEGF6	chr1	-1	3394365	3517919	268	21	3415436	3415657	0	2	0	1494	A_17_P15014984	3415623	3415667	0	0	2	0
95	MEGF6	chr1	-1	3394365	3517919	269	21	3416221	3416430	0	2	0	1495	A_17_P15014988	3416115	3416159	-62	0	2	0
95	MEGF6	chr1	-1	3394365	3517919	269	21	3416221	3416430	0	2	0	1496	A_17_P00010505	3416228	3416272	0	0	2	0
95	MEGF6	chr1	-1	3394365	3517919	269	21	3416221	3416430	0	2	0	1497	A_17_P15014989	3416341	3416385	0	0	2	0
95	MEGF6	chr1	-1	3394365	3517919	269	21	3416221	3416430	0	2	0	1498	A_17_P15014990	3416429	3416473	0	0	2	0
95	MEGF6	chr1	-1	3394365	3517919	270	26	3417215	3417543	0	2	0	1499	A_17_P00010509	3417108	3417152	-63	0	2	0
95	MEGF6	chr1	-1	3394365	3517919	270	26	3417215	3417543	0	2	0	1500	A_17_P15014995	3417238	3417282	0	0	2	0
95	MEGF6	chr1	-1	3394365	3517919	270	26	3417215	3417543	0	2	0	1501	A_17_P15014996	3417274	3417318	0	0	2	0
95	MEGF6	chr1	-1	3394365	3517919	270	26	3417215	3417543	0	2	0	1502	A_17_P15014997	3417389	3417433	0	0	2	0
95	MEGF6	chr1	-1	3394365	3517919	270	26	3417215	3417543	0	2	0	1503	A_17_P00010510	3417504	3417548	0	0	2	0
95	MEGF6	chr1	-1	3394365	3517919	270	26	3417215	3417543	0	2	0	1504	A_17_P00010511	3417603	3417647	60	0	2	0
95	MEGF6	chr1	-1	3394365	3517919	271	20	3425848	3426110	0	2	0	1505	A_17_P00010569	3425754	3425798	-50	0	2	0
95	MEGF6	chr1	-1	3394365	3517919	271	20	3425848	3426110	0	2	0	1506	A_17_P15015017	3425868	3425912	0	0	2	0
95	MEGF6	chr1	-1	3394365	3517919	271	20	3425848	3426110	0	2	0	1507	A_17_P00010570	3425984	3426028	0	0	2	0
95	MEGF6	chr1	-1	3394365	3517919	271	20	3425848	3426110	0	2	0	1508	A_17_P00010571	3426041	3426085	0	0	2	0
95	MEGF6	chr1	-1	3394365	3517919	271	20	3425848	3426110	0	2	0	1509	A_17_P15015018	3426110	3426154	0	0	2	0
95	MEGF6	chr1	-1	3394365	3517919	272	57	3437309	3437810	0	2	0	1510	A_17_P00010640	3437212	3437256	-53	0	2	0
95	MEGF6	chr1	-1	3394365	3517919	272	57	3437309	3437810	0	2	0	1511	A_17_P15015062	3437313	3437357	0	0	2	0
95	MEGF6	chr1	-1	3394365	3517919	272	57	3437309	3437810	0	2	0	1512	A_17_P15015063	3437398	3437442	0	0	2	0
95	MEGF6	chr1	-1	3394365	3517919	272	57	3437309	3437810	0	2	0	1513	A_17_P00010641	3437550	3437594	0	0	2	0
95	MEGF6	chr1	-1	3394365	3517919	273	28	3449734	3450129	0	2	0	1514	A_17_P15015106	3449628	3449672	-62	0	2	0
95	MEGF6	chr1	-1	3394365	3517919	273	28	3449734	3450129	0	2	0	1515	A_17_P15015107	3449669	3449713	-21	0	2	0
95	MEGF6	chr1	-1	3394365	3517919	273	28	3449734	3450129	0	2	0	1516	A_17_P00010711	3449757	3449801	0	0	2	0
95	MEGF6	chr1	-1	3394365	3517919	273	28	3449734	3450129	0	2	0	1517	A_17_P00010712	3449818	3449862	0	0	2	0
95	MEGF6	chr1	-1	3394365	3517919	273	28	3449734	3450129	0	2	0	1518	A_17_P15015108	3449934	3449978	0	0	2	0
95	MEGF6	chr1	-1	3394365	3517919	273	28	3449734	3450129	0	2	0	1519	A_17_P15015109	3450025	3450069	0	0	2	0
95	MEGF6	chr1	-1	3394365	3517919	273	28	3449734	3450129	0	2	0	1520	A_17_P15015110	3450076	3450120	0	0	2	0
95	MEGF6	chr1	-1	3394365	3517919	273	28	3449734	3450129	0	2	0	1521	A_17_P00010713	3450167	3450211	38	0	2	0
95	MEGF6	chr1	-1	3394365	3517919	274	46	3489762	3490330	0	2	0	1522	A_17_P00010919	3489675	3489719	-43	0	2	0
95	MEGF6	chr1	-1	3394365	3517919	274	46	3489762	3490330	0	2	0	1523	A_17_P00010920	3490175	3490219	0	0	2	0
95	MEGF6	chr1	-1	3394365	3517919	274	46	3489762	3490330	0	2	0	1524	A_17_P15015273	3490389	3490433	59	0	2	0
95	MEGF6	chr1	-1	3394365	3517919	275	29	3501569	3501978	0	2	0	1525	A_17_P00010968	3501552	3501596	0	0	2	0
95	MEGF6	chr1	-1	3394365	3517919	275	29	3501569	3501978	0	2	0	1526	A_17_P00010969	3501613	3501657	0	0	2	0
95	MEGF6	chr1	-1	3394365	3517919	275	29	3501569	3501978	0	2	0	1527	A_17_P00010970	3501691	3501735	0	0	2	0
95	MEGF6	chr1	-1	3394365	3517919	275	29	3501569	3501978	0	2	0	1528	A_17_P15015308	3501755	3501799	0	0	2	0
95	MEGF6	chr1	-1	3394365	3517919	275	29	3501569	3501978	0	2	0	1529	A_17_P00010971	3501836	3501886	0	0	2	0
95	MEGF6	chr1	-1	3394365	3517919	275	29	3501569	3501978	0	2	0	1530	A_17_P15015309	3501879	3501923	0	0	2	0
95	MEGF6	chr1	-1	3394365	3517919	275	29	3501569	3501978	0	2	0	1531	A_17_P00010972	3501983	3502027	5	0	2	0
95	MEGF6	chr1	-1	3394365	3517919	276	59	3517479	3517938	0	3	0	1532	A_17_P00011066	3517414	3517458	-21	0	2	0
95	MEGF6	chr1	-1	3394365	3517919	276	59	3517479	3517938	0	3	0	1533	A_17_P15015370	3517522	3517566	0	0	2	0
95	MEGF6	chr1	-1	3394365	3517919	276	59	3517479	3517938	0	3	0	1534	A_17_P15015372	3517675	3517719	0	0	2	0
95	MEGF6	chr1	-1	3394365	3517919	276	59	3517479	3517938	0	3	0	1535	A_17_P15015373	3517751	3517795	0	0	2	0
95	MEGF6	chr1	-1	3394365	3517919	276	59	3517479	3517938	0	3	0	1536	A_17_P15015375	3517891	3517935	0	0	3	0
95	MEGF6	chr1	-1	3394365	3517919	277	25	3518193	3518543	274	1	0	1537	A_17_P00011067	3518249	3518293	0	330	1	0
95	MEGF6	chr1	-1	3394365	3517919	277	25	3518193	3518543	274	1	0	1538	A_17_P15015376	3518329	3518373	0	410	1	0
95	MEGF6	chr1	-1	3394365	3517919	277	25	3518193	3518543	274	1	0	1539	A_17_P15015377	3518439	3518483	0	520	1	0
95	MEGF6	chr1	-1	3394365	3517919	277	25	3518193	3518543	274	1	0	1540	A_17_P15015379	3518590	3518634	47	671	1	0
97	TPRG1L	chr1	1	3531415	3536554	278	120	3530627	3532101	0	3	0	1541	A_17_P00011123	3530563	3530608	-19	-807	1	0
97	TPRG1L	chr1	1	3531415	3536554	278	120	3530627	3532101	0	3	0	1542	A_17_P15015397	3530642	3530686	0	-729	1	0
97	TPRG1L	chr1	1	3531415	3536554	278	120	3530627	3532101	0	3	0	1543	A_17_P00011124	3530764	3530808	0	-607	1	0
97	TPRG1L	chr1	1	3531415	3536554	278	120	3530627	3532101	0	3	0	1544	A_17_P00011125	3530867	3530911	0	-504	1	0
97	TPRG1L	chr1	1	3531415	3536554	278	120	3530627	3532101	0	3	0	1545	A_17_P15015398	3530956	3531000	0	-415	1	0
97	TPRG1L	chr1	1	3531415	3536554	278	120	3530627	3532101	0	3	0	1546	A_17_P15015399	3531053	3531097	0	-318	1	0
97	TPRG1L	chr1	1	3531415	3536554	278	120	3530627	3532101	0	3	0	1547	A_17_P15015400	3531177	3531221	0	-194	1	0
97	TPRG1L	chr1	1	3531415	3536554	278	120	3530627	3532101	0	3	0	1548	A_17_P15015401	3531268	3531312	0	-103	1	0
97	TPRG1L	chr1	1	3531415	3536554	278	120	3530627	3532101	0	3	0	1549	A_17_P15015402	3531852	3531896	0	0	2	0
97	TPRG1L	chr1	1	3531415	3536554	278	120	3530627	3532101	0	3	0	1550	A_17_P00011126	3531900	3531944	0	0	2	0
97	TPRG1L	chr1	1	3531415	3536554	278	120	3530627	3532101	0	3	0	1551	A_17_P15015403	3531992	3532036	0	0	2	0
97	TPRG1L	chr1	1	3531415	3536554	278	120	3530627	3532101	0	3	0	1552	A_17_P00011127	3532073	3532117	0	0	2	0
98	WDR8	chr1	-1	3537191	3556531	279	18	3546823	3547061	0	2	0	1553	A_17_P00011230	3546738	3546782	-41	0	2	0
98	WDR8	chr1	-1	3537191	3556531	280	113	3549812	3550869	0	2	0	1554	A_17_P00011246	3549781	3549825	0	0	2	0
98	WDR8	chr1	-1	3537191	3556531	280	113	3549812	3550869	0	2	0	1555	A_17_P00011247	3549862	3549909	0	0	2	0
98	WDR8	chr1	-1	3537191	3556531	280	113	3549812	3550869	0	2	0	1556	A_17_P15015440	3549964	3550008	0	0	2	0
98	WDR8	chr1	-1	3537191	3556531	280	113	3549812	3550869	0	2	0	1557	A_17_P00011248	3550857	3550902	0	0	2	0
98	WDR8	chr1	-1	3537191	3556531	281	284	3556305	3559496	0	3	3	1558	A_17_P15015455	3556319	3556363	0	0	2	1
98	WDR8	chr1	-1	3537191	3556531	281	284	3556305	3559496	0	3	3	1559	A_17_P00011291	3556374	3556423	0	0	2	1
98	WDR8	chr1	-1	3537191	3556531	281	284	3556305	3559496	0	3	3	1560	A_17_P00011292	3556515	3556559	0	0	3	1
98	WDR8	chr1	-1	3537191	3556531	281	284	3556305	3559496	0	3	3	1561	A_17_P00011293	3556611	3556655	0	80	1	1
98	WDR8	chr1	-1	3537191	3556531	281	284	3556305	3559496	0	3	3	1562	A_17_P15015458	3557103	3557147	0	572	1	1
98	WDR8	chr1	-1	3537191	3556531	281	284	3556305	3559496	0	3	3	1563	A_17_P15015459	3557174	3557218	0	643	1	1
98	WDR8	chr1	-1	3537191	3556531	281	284	3556305	3559496	0	3	3	1564	A_17_P15015460	3557279	3557323	0	748	1	1
98	WDR8	chr1	-1	3537191	3556531	281	284	3556305	3559496	0	3	3	1565	A_17_P15015462	3557412	3557456	0	881	1	1
98	WDR8	chr1	-1	3537191	3556531	281	284	3556305	3559496	0	3	3	1566	A_17_P15015464	3557603	3557651	0	1072	1	1
98	WDR8	chr1	-1	3537191	3556531	281	284	3556305	3559496	0	3	3	1567	A_17_P15015465	3557672	3557716	0	1141	1	1
98	WDR8	chr1	-1	3537191	3556531	281	284	3556305	3559496	0	3	3	1568	A_17_P00011294	3557806	3557850	0	1275	1	1
98	WDR8	chr1	-1	3537191	3556531	281	284	3556305	3559496	0	3	3	1569	A_17_P15015467	3557849	3557893	0	1318	1	1
98	WDR8	chr1	-1	3537191	3556531	281	284	3556305	3559496	0	3	3	1570	A_17_P15015468	3557955	3557999	0	1424	1	1
98	WDR8	chr1	-1	3537191	3556531	281	284	3556305	3559496	0	3	3	1571	A_17_P15015469	3558051	3558095	0	1520	1	1
98	WDR8	chr1	-1	3537191	3556531	281	284	3556305	3559496	0	3	3	1572	A_17_P00011295	3558107	3558151	0	1576	1	1
98	WDR8	chr1	-1	3537191	3556531	281	284	3556305	3559496	0	3	3	1573	A_17_P15015470	3558218	3558262	0	1687	1	1
98	WDR8	chr1	-1	3537191	3556531	281	284	3556305	3559496	0	3	3	1574	A_17_P15015471	3558309	3558353	0	1778	1	1
98	WDR8	chr1	-1	3537191	3556531	281	284	3556305	3559496	0	3	3	1575	A_17_P15015472	3558415	3558459	0	1884	1	1
98	WDR8	chr1	-1	3537191	3556531	281	284	3556305	3559496	0	3	3	1576	A_17_P15015474	3558538	3558582	0	2007	1	1
98	WDR8	chr1	-1	3537191	3556531	281	284	3556305	3559496	0	3	3	1577	A_17_P15015479	3559137	3559181	0	2606	1	2
98	WDR8	chr1	-1	3537191	3556531	281	284	3556305	3559496	0	3	3	1578	A_17_P00011296	3559184	3559228	0	2653	1	2
98	WDR8	chr1	-1	3537191	3556531	281	284	3556305	3559496	0	3	3	1579	A_17_P15015482	3559499	3559543	3	2968	1	2
99	TP73	chr1	1	3558988	3640327	281	284	3556305	3559496	0	3	3	1558	A_17_P15015455	3556319	3556363	0	-2625	1	2
99	TP73	chr1	1	3558988	3640327	281	284	3556305	3559496	0	3	3	1559	A_17_P00011291	3556374	3556423	0	-2565	1	2
99	TP73	chr1	1	3558988	3640327	281	284	3556305	3559496	0	3	3	1560	A_17_P00011292	3556515	3556559	0	-2429	1	3
99	TP73	chr1	1	3558988	3640327	281	284	3556305	3559496	0	3	3	1561	A_17_P00011293	3556611	3556655	0	-2333	1	1
99	TP73	chr1	1	3558988	3640327	281	284	3556305	3559496	0	3	3	1562	A_17_P15015458	3557103	3557147	0	-1841	1	1
99	TP73	chr1	1	3558988	3640327	281	284	3556305	3559496	0	3	3	1563	A_17_P15015459	3557174	3557218	0	-1770	1	1
99	TP73	chr1	1	3558988	3640327	281	284	3556305	3559496	0	3	3	1564	A_17_P15015460	3557279	3557323	0	-1665	1	1
99	TP73	chr1	1	3558988	3640327	281	284	3556305	3559496	0	3	3	1565	A_17_P15015462	3557412	3557456	0	-1532	1	1
99	TP73	chr1	1	3558988	3640327	281	284	3556305	3559496	0	3	3	1566	A_17_P15015464	3557603	3557651	0	-1337	1	1
99	TP73	chr1	1	3558988	3640327	281	284	3556305	3559496	0	3	3	1567	A_17_P15015465	3557672	3557716	0	-1272	1	1
[truncated: 240,229+ more rows]
