# Supplementary material for: Prolonged Treatment with DNMT Inhibitors Induces Distinct Effects in Promoters and Gene-Bodies
Source: PLoS One. 2013 Aug 6;8(8):e71099. doi: 10.1371/journal.pone.0071099 (PMC3735498; doi:10.1371/journal.pone.0071099)
Supplement: Table S6 — Columns as indicated. CpG no. refers to the number of CpG positions within the associated CGI. Values are given as the mean log-ratio of four replicate samples; variances indicate the maximum internal variance for the three replicate groups; fscore indicates the variance between sample means divided by the sum of the internal variances. (XLS) [file pone.0071099.s019.xls]

## Sheet: Table_S6.txt
Chr.	Gene name	CpG no.	Probe name	Genomic feature	SKM	AZA	DAC	fscore	variances
chr1	SAMD11	257	A_17_P00000171	Promoter	2.11	0.35	0.35	2.55	0.14
chr1	AGRN	185	A_17_P15007098	Gene body	1.52	0.59	0.61	1	0.13
chr1	C1orf159	31	A_17_P15007423	Gene body	1.28	0.39	0.34	1.06	0.12
chr1	ACAP3	281	A_17_P15008176	Promoter	1.05	0.11	0.02	3.16	0.09
chr1	PRKCZ	20	A_17_P15010909	Gene body	1.69	0.36	0.29	4.01	0.06
chr1	PRKCZ	20	A_17_P00003444	Gene body	2.89	0.29	0.28	10.18	0.16
chr1	PRKCZ	20	A_17_P15010910	Gene body	2.35	0.29	0.35	5.99	0.14
chr1	PRKCZ	20	A_17_P00003445	Gene body	2.89	0.33	0.41	20.78	0.04
chr1	PRKCZ	17	A_17_P15010948	Gene body	2.54	0.93	0.56	7.12	0.06
chr1	PRKCZ	17	A_17_P00003547	Gene body	1.31	0.23	0.04	1.26	0.17
chr1	ACTRT2	15	A_17_P15013350	Distant	1.12	0.52	0.51	0.71	0.11
chr1	PRDM16	19	A_17_P00009969	Gene body	1.34	0.56	0.63	0.9	0.12
chr1	CASZ1	247	A_17_P00043042	Promoter	1.39	0.02	-0.15	3.4	0.15
chr1	NPPB	43	A_17_P15024067	Upstream	1.39	0.76	0.6	1.03	0.07
chr1	TNFRSF8	63	A_17_P00048254	Gene body	1.03	0.29	0.33	0.86	0.14
chr1	ARHGEF19	44	A_17_P00063242	Distant	3.27	-0.28	-0.08	10	0.16
chr1	CROCC	96	A_17_P00064321	Distant	3.01	-0.38	-0.26	11.77	0.16
chr1	ARHGEF10L	83	A_17_P15033152	Promoter	1.12	0.03	0.2	1.25	0.12
chr1	PAX7	56	A_17_P00071706	Gene body	1.15	-0.28	-0.28	6.06	0.09
chr1	IFFO2	199	A_17_P00073309	Promoter	1.88	0.05	-0.02	11.72	0.04
chr1	TRNP1	97	A_17_P15042014	Promoter	1.25	0.46	0.18	1.01	0.16
chr1	TRNP1	97	A_17_P15042015	Promoter	1.71	0.17	0.37	5.26	0.09
chr1	WDTC1	106	A_17_P15042155	Promoter	1.21	0.8	0.48	1.25	0.04
chr1	PTPRU	215	A_17_P15043624	Promoter	1.12	-0.18	-0.06	1.46	0.17
chr1	HCRTR1	85	A_17_P15045675	Promoter	1.26	0.49	0.33	2.94	0.04
chr1	BAI2	141	A_17_P15045940	Promoter	1.18	0.88	0.62	1.53	0.02
chr1	BAI2	75	A_17_P00120328	Distant	1.82	0.65	0.58	4.48	0.06
chr1	ZBTB8A	33	A_17_P00122871	Gene body	2.02	0.75	0.2	3.33	0.1
chr1	TRIM62	26	A_17_P00124938	Gene body	1.01	0.54	0.36	1.88	0.03
chr1	EIF2C1	87	A_17_P00136131	Promoter	2.11	0.41	0.1	3.91	0.12
chr1	TRAPPC3	47	A_17_P15048798	Distant	1.01	0.75	0.51	0.71	0.04
chr1	COL9A2	20	A_17_P00155003	Gene body	1.3	0.84	0.59	0.56	0.13
chr1	COL9A2	20	A_17_P00155004	Gene body	1.47	0.83	0.8	0.6	0.16
chr1	HIVEP3	38	A_17_P00161768	Gene body	1.23	0.28	0.19	1.05	0.15
chr1	BEST4	38	A_17_P00173299	Gene body	1.17	0.41	0.23	0.71	0.14
chr1	DMBX1	48	A_17_P00178761	Distant	1	0.1	0.25	0.75	0.16
chr1	GLIS1	214	A_17_P00205350	Distant	1.03	0.34	0.27	0.54	0.13
chr1	PTGFR	70	A_17_P00314284	Promoter	1.46	0.45	0.66	1.14	0.18
chr1	BARHL2	20	A_17_P15084577	Gene body	1.04	0.63	0.43	0.88	0.04
chr1	GFI1	491	A_17_P00378161	Promoter	1.06	-0.6	-0.55	2.76	0.15
chr1	GFI1	491	A_17_P00378162	Promoter	1.33	-0.87	-0.7	8.14	0.08
chr1	GFI1	491	A_17_P00378163	Promoter	1.49	-0.68	-0.65	6.33	0.14
chr1	KCNC4	262	A_17_P00452908	Promoter	3.3	-0.31	-0.22	133.65	0.01
chr1	DENND2D	96	A_17_P00457368	Distant	1.7	0.1	0.42	3.33	0.12
chr1	DENND2D	96	A_17_P00457369	Distant	1.48	0.11	0.1	3.52	0.12
chr1	PDE4DIP	42	A_17_P00495341	Gene body	1.74	0.32	0.3	3.19	0.17
chr1	PDE4DIP	42	A_17_P00495342	Gene body	2.53	0.66	0.66	3.48	0.15
chr1	CD160	17	A_17_P15115911	Gene body	1.27	0.43	0.33	1.08	0.15
chr1	CD160	17	A_17_P00497030	Gene body	1.33	0.42	0.14	1.69	0.17
chr1	TDRKH	107	A_17_P00509355	Promoter	1.38	0.37	0.64	1.5	0.07
chr1	S100A10	22	A_17_P15128422	Promoter	1.17	0.05	0.25	1.37	0.17
chr1	S100A13	68	A_17_P00516880	Promoter	2.81	0.58	0.52	8.85	0.13
chr1	ADAM15	125	A_17_P00523000	TTS	1	0.45	0.11	0.64	0.17
chr1	EFNA4	50	A_17_P00523054	Downstream	2.22	0.36	0.4	7.35	0.08
chr1	EFNA3	286	A_17_P00523122	Promoter	1.36	-0.33	-0.14	4.58	0.07
chr1	EFNA3	286	A_17_P00523123	Promoter	1.17	-0.19	-0.1	2.27	0.11
chr1	KRTCAP2	20	A_17_P00523456	Upstream	1.65	0.92	0.85	0.72	0.17
chr1	MEX3A	91	A_17_P15132840	Gene body	1.26	0.85	0.69	0.76	0.08
chr1	MEX3A	20	A_17_P00526417	Gene body	1.41	-0.2	-0.17	3.66	0.15
chr1	PEA15	58	A_17_P00544824	Gene body	1.56	-0.53	-0.51	6.29	0.11
chr1	LHX4	459	A_17_P15148255	Promoter	1.03	-0.12	-0.33	9.02	0.02
chr1	RPS10P7	130	A_17_P15161843	Distant	2.64	0.37	0.53	7.88	0.11
chr1	RPS10P7	130	A_17_P15161844	Distant	2.3	-0.16	0.2	12.77	0.05
chr1	ATP2B4	40	A_17_P00738574	Gene body	1.35	-0.28	-0.39	6.23	0.11
chr1	RASSF5	135	A_17_P15167277	Promoter	1.13	0.06	0.21	4.18	0.05
chr1	PLXNA2	155	A_17_P00759509	Promoter	1.87	-0.15	-0.26	4.25	0.14
chr1	PROX1	42	A_17_P15172612	Distant	1.15	0.47	0.4	0.63	0.17
chr1	SLC30A10	111	A_17_P00816412	Promoter	1.14	0.49	0.49	0.71	0.09
chr1	CNIH3	159	A_17_P00830588	Promoter	2.46	0.81	0.82	5.17	0.13
chr1	CNIH3	29	A_17_P00830594	Gene body	1.08	0.36	0.05	1.66	0.07
chr1	CNIH3	29	A_17_P00830595	Gene body	1.57	0.51	0.53	0.93	0.16
chr1	PGBD5	152	A_17_P15190756	Distant	1.17	0.76	0.73	1.55	0.03
chr1	TOMM20	30	A_17_P15194138	Distant	1.08	0.58	0.38	0.92	0.08
chr1	GNG4	203	A_17_P00878139	Promoter	1.31	-0.02	-0.21	2.54	0.17
chr1	ACTN2	84	A_17_P15195223	Promoter	1.22	0.27	0.33	1.68	0.11
chr1	LOC339529	16	A_17_P00914924	Downstream	2.18	-0.63	-0.29	10.58	0.13
chr1	ZNF496	163	A_17_P00928701	Promoter	1.51	-0.43	-0.42	8.03	0.11
chr2	ALLC	18	A_17_P00950609	Distant	1.58	0.11	0.3	3.59	0.1
chr2	ALLC	18	A_17_P00950610	Distant	1.36	-0.44	-0.31	2.67	0.15
chr2	LPIN1	88	A_17_P00991170	Promoter	1.76	0.21	0.48	3.03	0.13
chr2	LPIN1	88	A_17_P00991171	Promoter	1.81	0.01	0.11	3.95	0.11
chr2	SDC1	238	A_17_P01030578	Promoter	1.44	0.02	0.16	2.28	0.11
chr2	DTNB	25	A_17_P01055180	Downstream	1.05	-0.47	-0.86	4.78	0.1
chr2	IFT172	30	A_17_P01064314	Promoter	1.4	0.79	0.78	0.62	0.09
chr2	HAAO	41	A_17_P01134166	Distant	2.6	-0.01	0.12	12.01	0.07
chr2	SIX3	171	A_17_P01144258	Gene body	1.08	0.53	0.37	0.6	0.1
chr2	SIX3	89	A_17_P01144331	Distant	1.86	0.72	0.1	2.4	0.16
chr2	SIX3	89	A_17_P01144337	Distant	1.07	-0.06	-0.37	2.45	0.11
chr2	SIX2	191	A_17_P15239068	Promoter	1.74	0.64	0.99	3.28	0.05
chr2	EPAS1	288	A_17_P01151540	Promoter	1.21	-0.04	0.46	1.92	0.14
chr2	EPAS1	288	A_17_P15239998	Promoter	1.21	0.01	0.3	2.43	0.08
chr2	KCNK12	119	A_17_P01157391	Gene body	1.35	-0.42	-0.26	13.62	0.06
chr2	MSH6	159	A_17_P01158254	Promoter	1.65	0.44	0.3	1.64	0.15
chr2	SPTBN1	132	A_17_P01189484	Promoter	1.29	0.44	0.41	1.01	0.15
chr2	TMEM17	41	A_17_P01227127	Distant	1.09	-0.12	-0.15	1.31	0.15
chr2	CYP26B1	87	A_17_P15255303	Upstream	1.2	0.24	0.38	1.98	0.07
chr2	WDR54	82	A_17_P01281280	Promoter	1.48	0.8	0.94	0.53	0.15
chr2	WDR54	82	A_17_P01281281	Promoter	1.36	0.57	0.69	0.64	0.12
chr2	LBX2	131	A_17_P01281695	Promoter	1.19	0.39	0.22	2.07	0.05
chr2	TMSB10	20	A_17_P01328112	Upstream	1.95	0.42	0.63	3.67	0.09
chr2	TMSB10	20	A_17_P01328114	Upstream	2.06	0.36	0.28	5.1	0.12
chr2	ZAP70	22	A_17_P01346656	Gene body	1.73	0.97	0.74	0.82	0.14
chr2	CREG2	88	A_17_P01362463	Promoter	1.57	0.61	0.42	1.87	0.16
chr2	CREG2	88	A_17_P01362464	Promoter	1.09	0.24	0.27	1.09	0.1
chr2	POU3F3	223	A_17_P15294984	Distant	1.21	0.84	0.77	0.76	0.05
chr2	LOC100287216	238	A_17_P15299546	Promoter	1.61	0.44	0.42	1.46	0.15
chr2	ACOXL	504	A_17_P15305007	TTS	1.65	0.78	0.87	0.56	0.16
chr2	DPP10	203	A_17_P15312922	Gene body	1.53	0.92	0.91	1.01	0.07
chr2	TMEM185B	119	A_17_P01437895	Promoter	1.23	-0.33	-0.29	3.15	0.1
chr2	THSD7B	107	A_17_P01501709	Distant	1.8	0.87	0.85	1.16	0.12
chr2	THSD7B	107	A_17_P01501711	Distant	2.03	0.58	0.75	2.53	0.12
chr2	THSD7B	107	A_17_P01501713	Distant	2.62	0.32	0.28	5.36	0.13
chr2	DLX2	185	A_17_P01675515	Downstream	1.52	-0.96	-0.85	6.23	0.14
chr2	DLX2	185	A_17_P01675516	Downstream	1.56	-0.98	-0.82	5.63	0.16
chr2	CIR1	54	A_17_P01686513	Distant	1.19	0.54	0.52	1.12	0.06
chr2	EVX2	289	A_17_P01694973	TTS	1.5	0.62	0.42	1.38	0.11
chr2	HOXD13	17	A_17_P01695064	Upstream	1.12	0.63	0.51	0.55	0.14
chr2	HOXD13	17	A_17_P01695065	Upstream	1.64	0.95	0.81	0.59	0.16
chr2	HOXD8	16	A_17_P15358380	Upstream	1.68	0.75	0.66	1.03	0.13
chr2	ZDBF2	79	A_17_P15376184	Promoter	1.3	0.6	0.82	0.64	0.13
chr2	MAP2	44	A_17_P01850476	Distant	1.54	0.71	0.71	1.03	0.11
chr2	WNT6	111	A_17_P01898909	Promoter	1.69	0.17	0.22	2.72	0.11
chr2	CRYBA2	33	A_17_P01899494	Upstream	1.33	-0.72	-0.65	5.2	0.16
chr2	PAX3	33	A_17_P01917015	Gene body	1.23	0.82	0.5	0.52	0.1
chr2	CCDC140	197	A_17_P01917169	Distant	1.79	0.19	0.11	10.86	0.06
chr2	NPPC	37	A_17_P01960945	Upstream	1.18	0.51	0.41	0.57	0.14
chr2	AGAP1	22	A_17_P01976526	Distant	1.55	0.77	0.47	0.78	0.16
chr2	HDAC4	112	A_17_P15399104	Distant	1.24	0.7	0.63	2.02	0.04
chr2	GPC1	169	A_17_P02002714	Gene body	1.42	-0.4	-0.42	15.49	0.04
chr3	VGLL4	22	A_17_P02061631	Gene body	2.17	0.87	0.49	4.28	0.11
chr3	EOMES	129	A_17_P02132542	Promoter	1.47	0.92	0.61	0.76	0.15
chr3	TRIM71	251	A_17_P02156112	Promoter	1.59	0.96	0.76	0.71	0.13
chr3	SUSD5	103	A_17_P02157734	Promoter	1.11	0.41	0.5	1.15	0.08
chr3	VILL	22	A_17_P02178304	Gene body	2.3	-0.16	0.02	6.14	0.13
chr3	VILL	22	A_17_P02178305	Gene body	2.22	-0.03	0.02	9.61	0.07
chr3	ENTPD3	32	A_17_P02188568	Promoter	1.33	0.75	0.59	1.96	0.06
chr3	MIR138-1	344	A_17_P15431802	Distant	2.55	0.88	0.71	3.92	0.15
chr3	MIR138-1	344	A_17_P02203831	Distant	1.24	0.39	-0.18	1.76	0.16
chr3	MIR138-1	344	A_17_P02203844	Distant	1.17	0.69	0.28	1.35	0.06
chr3	MIR564	77	A_17_P02207699	Complete	1.97	0.33	0.43	4.67	0.13
chr3	CLEC3B	54	A_17_P15432608	TTS	1.21	-0.32	-0.34	2.56	0.18
chr3	TMEM158	155	A_17_P15432719	Promoter	1.17	0.74	0.73	0.5	0.08
chr3	SEMA3F	135	A_17_P02229915	Promoter	1.12	0.37	0.14	1.03	0.17
chr3	SEMA3B	151	A_17_P15436984	Gene body	1.38	0.96	0.85	1.26	0.04
chr3	SFMBT1	201	A_17_P02242860	Promoter	2.49	0.63	0.64	4.47	0.16
chr3	WNT5A	34	A_17_P02255247	Gene body	2.19	0.34	0.15	3.98	0.17
chr3	WNT5A	21	A_17_P02255297	Upstream	1.11	0.29	0.18	1.21	0.13
chr3	FLNB	23	A_17_P15442600	Gene body	1.52	0.34	0.47	1.86	0.13
chr3	ADAMTS9	189	A_17_P02299948	Promoter	1.16	0.43	0.27	2.32	0.04
chr3	ADAMTS9	189	A_17_P02299949	Promoter	1.09	0.52	0.19	0.9	0.14
chr3	ADAMTS9	189	A_17_P15446439	Promoter	1.15	0.53	0.5	0.64	0.13
chr3	MAGI1	168	A_17_P15447223	Promoter	1.27	0.68	0.63	0.53	0.11
chr3	KALRN	51	A_17_P15482919	Gene body	1.48	0.56	0.43	1.03	0.15
chr3	KALRN	51	A_17_P02558361	Gene body	1.08	0.39	0.08	2.43	0.06
chr3	OSBPL11	52	A_17_P15483611	Promoter	1.02	0.54	0.52	0.59	0.07
chr3	ROPN1B	36	A_17_P02563543	Distant	1.02	0.45	0.34	0.57	0.12
chr3	PODXL2	96	A_17_P02570534	Promoter	1.1	0	0.02	1.9	0.12
chr3	H1FX	165	A_17_P02577680	Complete	2.86	-0.39	-0.17	12.32	0.15
chr3	AMOTL2	134	A_17_P02599170	Promoter	1.05	0.35	0.59	0.92	0.08
chr3	RASA2	50	A_17_P02630610	Distant	1	0.3	0.17	1.12	0.15
chr3	TRPC1	97	A_17_P02634412	Promoter	1.13	0.23	0.31	1.04	0.13
chr3	PFN2	177	A_17_P02668729	Promoter	1.44	0.78	0.3	1.06	0.14
chr3	MECOM	80	A_17_P02757364	Distant	1.49	0.51	0.51	1.15	0.15
chr3	EPHB3	92	A_17_P15518885	Downstream	1.19	0.17	0.29	1.09	0.13
chr3	EPHB3	92	A_17_P15518886	Downstream	2.2	0.43	0.36	6.53	0.09
chr3	EPHB3	92	A_17_P02826318	Downstream	2.27	0.6	0.51	9.21	0.04
chr3	FGF12	92	A_17_P02862925	Gene body	1.36	0.54	0.74	0.65	0.18
chr3	C3orf59	125	A_17_P02864992	Promoter	1.72	0.11	0.28	2.28	0.13
chr4	ZFYVE28	45	A_17_P02893663	Distant	2.01	0.31	-0.02	4.41	0.17
chr4	RNF4	98	A_17_P02893813	Distant	2.17	0.04	0.29	4.61	0.16
chr4	ACOX3	23	A_17_P02918078	Gene body	1.29	0.71	0.52	0.75	0.1
chr4	ZNF518B	83	A_17_P02923344	Distant	1.12	0.89	0.34	0.82	0.14
chr4	FBXL5	127	A_17_P02945676	Promoter	2.5	0.81	0.64	5.34	0.16
chr4	CD38	72	A_17_P02946093	Gene body	1.19	0.17	0.06	1.76	0.1
chr4	SLIT2	291	A_17_P15550517	Promoter	1.66	0.59	0.44	1.32	0.15
chr4	PCDH7	300	A_17_P15556239	Promoter	1.15	0.22	0.13	1.02	0.15
chr4	RBM47	70	A_17_P03057315	Promoter	1.3	0.31	0.12	1.46	0.14
chr4	SHISA3	153	A_17_P03065736	Promoter	1.73	0.83	0.58	1.24	0.12
chr4	GABRA2	65	A_17_P15564271	Promoter	1.39	0.73	0.63	0.74	0.15
chr4	PDGFRA	316	A_17_P15567804	Gene body	1.76	0	0.06	4.09	0.11
chr4	CDS1	131	A_17_P03231719	Promoter	1.47	0.52	0.39	3.6	0.04
chr4	CDS1	131	A_17_P15587899	Promoter	1.64	0.68	0.37	2.45	0.12
chr4	ATOH1	119	A_17_P15592999	Promoter	1.06	-0.03	0.53	1.99	0.09
chr4	NEUROG2	55	A_17_P15602843	Downstream	1.3	0.85	0.87	0.5	0.09
chr4	NEUROG2	170	A_17_P03356411	Promoter	1.22	0.73	0.63	0.8	0.09
chr4	NEUROG2	170	A_17_P03356412	Promoter	1.13	0.32	0.06	0.8	0.17
chr4	FAM160A1	84	A_17_P15627127	Promoter	1.23	0.08	-0.03	2.58	0.14
chr4	MAP9	54	A_17_P15629447	Gene body	1.14	0.58	0.47	0.57	0.17
chr4	MAP9	54	A_17_P03547336	Gene body	1.61	0.2	0.09	2.18	0.12
chr4	GALNTL6	117	A_17_P03620662	Promoter	1.51	0.95	0.55	0.75	0.14
chr4	MGC45800	232	A_17_P15644059	Promoter	1.27	0.4	0.91	0.64	0.16
chr4	ANKRD37	113	A_17_P03687194	Promoter	1.78	-0.07	0	5.82	0.11
chr4	FAT1	309	A_17_P03694211	Promoter	1.27	-0.67	-0.79	6.55	0.08
chr5	NKD2	127	A_17_P03711782	Promoter	1.17	0.16	-0.08	2.13	0.15
chr5	LOC728613	47	A_17_P03714707	Distant	1.76	0.83	0.64	1.82	0.11
chr5	GDNF	308	A_17_P03878914	Promoter	1.27	0.58	0.52	1.26	0.06
chr5	RPL37	53	A_17_P03893003	Promoter	1.36	-0.46	-0.32	3.83	0.17
chr5	C5orf39	76	A_17_P03902324	Distant	1.83	-0.79	-0.49	6.9	0.13
chr5	SNX18	193	A_17_P15691197	Promoter	1.74	0.7	0.43	1.66	0.17
chr5	CDC20B	43	A_17_P15691555	Promoter	1.05	-0.41	-0.66	5.75	0.08
chr5	CDC20B	43	A_17_P03937657	Promoter	1.57	-0.6	-0.85	10.42	0.06
chr5	LOC345643	18	A_17_P15691616	Upstream	2.34	0.58	0.48	3.47	0.14
chr5	LOC345643	18	A_17_P03937876	Upstream	1.19	0.23	0.26	1.69	0.13
chr5	LOC345643	18	A_17_P03937877	Upstream	1.04	0.11	0.19	1.75	0.08
chr5	CCNO	136	A_17_P03937919	Promoter	1.74	0.53	0.57	4.52	0.04
chr5	FOXD1	66	A_17_P15710448	Upstream	1.01	0.3	0.21	0.74	0.16
chr5	ZBED3	103	A_17_P15712501	Gene body	1.03	0.36	0.42	0.63	0.1
chr5	EPB41L4A	194	A_17_P15731302	Promoter	1.03	0.68	0.6	0.51	0.06
chr5	ACSL6	87	A_17_P15740603	Promoter	1.09	0.44	0.36	0.69	0.14
chr5	SHROOM1	64	A_17_P15741240	Gene body	1.17	0.55	0.8	0.5	0.08
chr5	TCF7	157	A_17_P04294103	Promoter	2.65	0.66	0.74	3.34	0.17
chr5	TCF7	157	A_17_P04294104	Promoter	1.27	0.33	0.26	1.1	0.12
chr5	TRPC7	56	A_17_P04304913	Gene body	1.6	0.35	0.76	1.58	0.14
chr5	HNRNPA0	155	A_17_P15744422	Promoter	1.09	-0.68	-0.46	8.88	0.06
chr5	PSD2	124	A_17_P15745802	Distant	1.01	0.65	0.36	1.39	0.04
chr5	PSD2	124	A_17_P15745803	Distant	1.74	0.95	0.79	2.06	0.07
chr5	PURA	21	A_17_P15746083	Upstream	1.46	0.18	0.1	1.92	0.14
chr5	PCDH1	182	A_17_P04330024	Promoter	2.63	0.58	0.59	3.42	0.15
chr5	PPP2R2B	97	A_17_P15750380	Gene body	1.1	0.55	0.65	0.76	0.06
chr5	PPP2R2B	97	A_17_P15750382	Gene body	1.41	0.69	0.69	0.58	0.12
chr5	LARP1	49	A_17_P04385698	Distant	1.37	0.52	0.48	2.03	0.07
chr5	ADAM19	95	A_17_P15755876	Promoter	1.62	0.63	0.56	0.95	0.15
chr5	MSX2	65	A_17_P15765172	Distant	1.14	0.39	0.59	0.66	0.16
chr5	PRR7	128	A_17_P15768380	Promoter	1.46	0.16	0.08	4.07	0.08
chr5	SCGB3A1	176	A_17_P04498313	Complete	1.36	0.32	0.34	1.53	0.17
chr6	FOXQ1	281	A_17_P04506431	Promoter	1.09	0.11	-0.16	1.58	0.17
chr6	FOXC1	763	A_17_P04507693	Complete	1.93	0.52	0.68	2.39	0.14
chr6	FOXC1	763	A_17_P04507694	Complete	1.51	0.65	0.66	1.63	0.1
chr6	LOC285780	72	A_17_P15781333	Gene body	1.57	0.13	0.08	3.83	0.1
chr6	RREB1	253	A_17_P04533661	Promoter	1.8	0.58	0.33	3.37	0.12
chr6	TFAP2A	92	A_17_P15784684	Gene body	1.31	0.14	0.14	2.23	0.1
chr6	TFAP2A	92	A_17_P15784685	Gene body	1.68	0.46	0.52	1.44	0.17
chr6	TFAP2A	24	A_17_P04550246	Gene body	1.28	-0.14	-0.06	8.07	0.05
chr6	ELOVL2	141	A_17_P04552727	Promoter	1.29	0.11	-0.12	3	0.11
chr6	FLOT1	161	A_17_P04641060	Promoter	1.39	0.96	0.7	0.51	0.12
chr6	GTF2H4	71	A_17_P04641635	TTS	2.84	0.67	0.56	9.28	0.12
chr6	MICB	59	A_17_P15800337	Promoter	1.46	0.62	0.51	2.38	0.05
chr6	TNF	75	A_17_P04643852	Downstream	1.19	-0.26	-0.21	3.23	0.17
chr6	TNF	75	A_17_P04643853	Downstream	2.58	-0.57	-0.34	9.83	0.14
chr6	COL11A2	47	A_17_P04649910	Downstream	1.57	0.37	0.12	3.99	0.09
chr6	ITPR3	106	A_17_P15803513	Promoter	1.11	-0.45	-0.39	8.45	0.08
chr6	ITPR3	106	A_17_P04651730	Promoter	1.41	-0.76	-0.88	11.16	0.06
chr6	HMGA1	40	A_17_P04654900	Distant	1.05	-0.39	-0.5	2.38	0.16
chr6	TCP11	75	A_17_P04658497	Promoter	1.13	0.16	0.4	0.99	0.16
chr6	SCUBE3	125	A_17_P15805003	Promoter	1.64	0.97	0.99	1.88	0.04
chr6	PIM1	186	A_17_P04667172	Promoter	1.01	-0.01	-0.08	1.61	0.15
chr6	LRFN2	52	A_17_P15808514	Gene body	1.3	0.81	0.71	0.55	0.11
chr6	FOXP4	185	A_17_P04688313	Promoter	3.95	0.62	0.6	13.44	0.16
chr6	FOXP4	49	A_17_P15809500	Gene body	1.85	-0.23	-0.13	6.24	0.12
chr6	TFEB	63	A_17_P15809680	Downstream	2.1	0.32	0.55	5.83	0.09
chr6	ZNF318	141	A_17_P04696266	Promoter	1.85	-0.98	-0.82	9.24	0.14
chr6	TCTE1	84	A_17_P04700953	Promoter	1.03	0.68	0.2	0.68	0.13
chr6	EPHA7	228	A_17_P04903794	Promoter	1.82	0.99	0.63	1.56	0.12
chr6	SIM1	23	A_17_P04935798	Gene body	1.07	0.87	0.55	0.57	0.07
chr6	SEC63	32	A_17_P04969599	Distant	1.63	-0.45	-0.53	11.61	0.05
chr6	NR2E1	318	A_17_P04970862	Promoter	1.69	0.87	0.98	0.57	0.13
chr6	HS3ST5	147	A_17_P04999571	Distant	1.33	0.37	0.74	0.9	0.14
chr6	PKIB	61	A_17_P05034381	Gene body	2.08	0.07	0.18	46.69	0.02
chr6	MYB	185	A_17_P15864628	Promoter	1.14	0.59	0.53	0.53	0.07
chr6	OLIG3	61	A_17_P05108725	Upstream	1.28	0.95	0.67	0.59	0.1
chr6	FUCA2	52	A_17_P05135697	Promoter	1.01	0.01	0.08	2.93	0.05
chr6	PLAGL1	118	A_17_P05138035	Gene body	2.08	0.98	0.72	1.95	0.1
chr6	C6orf103	24	A_17_P05149776	Promoter	1.24	-0.56	-0.56	3.21	0.16
chr6	RAET1K	85	A_17_P15873274	Distant	1.12	0.37	0.31	1.28	0.13
chr6	FRMD1	56	A_17_P05247785	Distant	1.5	0.6	0.44	1.6	0.08
chr7	GET4	25	A_17_P15898202	Downstream	1.28	0.57	0.75	0.52	0.11
chr7	ADAP1	23	A_17_P15898241	Gene body	1.28	0.79	0.36	1.79	0.07
chr7	ADAP1	20	A_17_P05260655	Gene body	1.59	0.89	0.74	0.78	0.11
chr7	PRPS1L1	105	A_17_P05334610	Distant	2.9	0.62	0.74	6.78	0.14
chr7	TWIST1	152	A_17_P05340709	Promoter	1.07	-0.53	-0.42	2.47	0.17
chr7	SP8	21	A_17_P15915759	Distant	1.43	0.92	0.68	0.54	0.1
chr7	SP8	21	A_17_P15915760	Distant	1.87	0.98	0.65	1.21	0.16
chr7	DNAH11	84	A_17_P15916296	Promoter	1.18	0.85	0.87	0.56	0.03
chr7	HOXA9	94	A_17_P05378034	Downstream	2.81	-0.23	-0.17	37.18	0.04
chr7	HOXA9	94	A_17_P15920184	Downstream	1.89	-0.52	-0.37	20.11	0.04
chr7	HOXA11	41	A_17_P15920257	Upstream	1.05	0.6	0.65	0.53	0.07
chr7	HOXA11	97	A_17_P05378253	Upstream	1.37	0.38	0.19	1.75	0.12
chr7	HOXA11	97	A_17_P05378254	Upstream	1.68	0.69	0.5	2.58	0.08
chr7	HOXA13	113	A_17_P05378352	Promoter	1.18	-0.11	-0.16	1.94	0.13
chr7	C7orf41	162	A_17_P15922666	Promoter	2.79	-0.18	-0.21	12.06	0.17
chr7	HUS1	33	A_17_P05472370	Promoter	2.38	0.34	0.17	5.61	0.12
chr7	FIGNL1	85	A_17_P05482621	Promoter	1.96	0.37	0.19	5.2	0.13
chr7	ZNF273	64	A_17_P05509404	Distant	1.39	0.57	0.43	1.36	0.1
chr7	ASL	41	A_17_P05510496	Distant	1.32	0.55	0.56	0.87	0.1
chr7	MLXIPL	122	A_17_P05533824	Promoter	1.37	0.45	0.53	0.8	0.14
chr7	CLIP2	66	A_17_P05535778	Promoter	1.35	0.21	0.1	2.68	0.07
chr7	AGFG2	98	A_17_P05647374	Downstream	1.23	0.68	0.74	1.44	0.03
chr7	GNB2	230	A_17_P05647800	Promoter	1.49	0.78	0.87	0.51	0.14
chr7	SLC12A9	32	A_17_P15996108	Gene body	1.35	0.93	0.88	0.73	0.07
chr7	AP1S1	251	A_17_P15996663	Downstream	1.03	0.75	0.45	1.17	0.05
chr7	C7orf52	127	A_17_P05649483	Gene body	1.28	-0.02	0.05	2.76	0.15
chr7	GCC1	76	A_17_P05769158	Promoter	1.03	0.09	-0.03	2.55	0.09
chr7	MIR593	57	A_17_P05772643	Distant	1.68	0.47	0.1	3.47	0.13
chr7	MIR183	351	A_17_P05778796	Distant	1.66	0.15	0.08	2.57	0.16
chr7	TSGA14	44	A_17_P16018132	Promoter	1.14	-0.44	-0.6	2.24	0.17
chr7	FLJ43663	185	A_17_P05784057	Gene body	1.32	-0.62	-0.56	8.01	0.07
chr7	FLJ43663	185	A_17_P16018493	Gene body	1.09	-0.54	-0.25	2.71	0.17
chr7	FAM131B	110	A_17_P16028296	Promoter	1.87	0.52	0.41	3.51	0.1
chr7	LOC728743	103	A_17_P05867503	Promoter	1.51	-0.77	-0.51	4.97	0.14
chr7	FASTK	234	A_17_P05870119	Promoter	1.54	0.22	0.09	2.88	0.11
chr7	FASTK	234	A_17_P05870120	Promoter	2.23	0.62	0.24	3.41	0.13
chr7	FASTK	234	A_17_P05870122	Promoter	1.21	0.43	0.46	0.6	0.13
chr7	SMARCD3	68	A_17_P05871130	Gene body	1.68	-0.6	-0.58	7.61	0.14
chr7	SMARCD3	68	A_17_P05871132	Gene body	1.1	-0.46	-0.38	3.14	0.18
chr7	CNPY1	27	A_17_P05887969	Distant	1.45	0.83	0.73	0.57	0.17
chr8	LOC157627	60	A_17_P05949085	Downstream	1.75	0.26	-0.06	5.83	0.1
chr8	LOC157627	60	A_17_P05949086	Downstream	1.01	-0.13	-0.28	3.11	0.08
chr8	SOX7	291	A_17_P05953448	Promoter	1.68	0.47	0.32	2.4	0.16
chr8	CTSB	20	A_17_P05959380	Upstream	1.16	-0.2	-0.52	2.73	0.16
chr8	LZTS1	88	A_17_P16076246	Distant	1.62	0.97	0.95	1.09	0.09
chr8	EGR3	438	A_17_P16078389	Promoter	1.4	0.05	0.08	2.79	0.09
chr8	EBF2	355	A_17_P16080696	Promoter	1.6	0.78	0.58	1.52	0.1
chr8	EBF2	355	A_17_P06022940	Promoter	2.17	0.87	0.79	3.07	0.07
chr8	EBF2	355	A_17_P06022946	Promoter	1.01	0.38	0.4	0.96	0.05
chr8	DPYSL2	196	A_17_P16080996	Promoter	1.39	0.99	0.7	0.7	0.1
chr8	ADRA1A	202	A_17_P06026661	Promoter	1.18	0.82	0.71	0.92	0.04
chr8	DUSP4	344	A_17_P16082837	Promoter	1.43	0.27	0.18	1.27	0.16
chr8	DUSP4	344	A_17_P06037844	Promoter	2.55	0.32	0.36	14.98	0.08
chr8	ZNF703	327	A_17_P06075915	Promoter	2.82	0.6	0.47	13.65	0.07
chr8	ZNF703	327	A_17_P06075916	Promoter	1.7	0.56	0.41	9.1	0.02
chr8	EYA1	82	A_17_P06206175	Distant	1.24	0.7	0.56	0.65	0.1
chr8	IMPA1	48	A_17_P16110720	Distant	1.26	0.67	0.32	1.02	0.09
chr8	CPNE3	63	A_17_P06272830	Promoter	1.97	0.07	0.17	5.54	0.08
chr8	RIMS2	242	A_17_P06348933	Promoter	2	0.77	0.81	2.86	0.1
chr8	ZFPM2	140	A_17_P06356944	Promoter	1.43	0.59	0.92	0.61	0.17
chr8	MPromoter1	139	A_17_P06448830	Promoter	1.43	0.44	0.38	1.41	0.1
chr8	MPromoter1	139	A_17_P06448833	Promoter	1.21	0	0.22	1.4	0.14
chr8	ASAP1IT1	126	A_17_P16135703	Distant	1.5	0.95	0.85	0.56	0.1
chr8	KHDRBS3	27	A_17_P16138463	Upstream	1.21	-0.34	-0.26	2.43	0.13
chr8	KCNK9	273	A_17_P06515593	Promoter	1.47	0.85	0.42	0.82	0.13
chr8	FLJ43860	22	A_17_P06523913	Gene body	1.97	0.83	0.58	2.46	0.13
chr8	GLI4	73	A_17_P06531978	Downstream	1.26	-0.01	-0.04	1.76	0.12
chr8	MAFA	49	A_17_P06532562	Distant	1.23	0.57	0.49	0.88	0.12
chr8	VPS28	28	A_17_P16150032	Upstream	1	-0.12	0.03	1.76	0.16
chr9	JAK2	85	A_17_P16154948	Gene body	1.14	0.36	0.49	0.69	0.11
chr9	KDM4C	59	A_17_P06567303	Distant	2.12	0.84	0.5	3.62	0.11
chr9	KDM4C	49	A_17_P16156108	Distant	1.47	0.4	0.38	2	0.1
chr9	NFIB	129	A_17_P06605419	Gene body	1.23	0.91	0.64	0.56	0.09
chr9	PTPLAD2	32	A_17_P16164639	Promoter	1.68	0.73	0.54	3.35	0.08
chr9	AQP3	41	A_17_P06691727	Promoter	1.31	0.47	0.2	0.98	0.17
chr9	AQP3	41	A_17_P06691728	Promoter	1.81	0.37	0.04	3.72	0.1
chr9	C9orf24	45	A_17_P06694049	Gene body	1.5	0.69	0.54	2.86	0.07
chr9	C9orf25	121	A_17_P06694457	Promoter	2.27	0.27	0.4	4.41	0.17
chr9	C9orf25	121	A_17_P06694460	Promoter	1.28	-0.2	0	2.86	0.12
chr9	CCL21	56	A_17_P06695771	Distant	1.12	0.53	0.43	0.6	0.15
chr9	TPM2	109	A_17_P06699574	Promoter	1.27	0	0.22	1.37	0.16
chr9	GLIPR2	56	A_17_P16174995	Downstream	1.36	0.53	0.33	1.98	0.07
chr9	SHB	195	A_17_P06710337	Promoter	2.19	0.36	0.38	6.81	0.07
chr9	BARX1	347	A_17_P06825029	Complete	1.35	0.56	0.46	3.25	0.04
chr9	BARX1	347	A_17_P06825041	Complete	1.42	0.18	0.38	1.59	0.13
chr9	TBC1D2	99	A_17_P06841088	Promoter	1.34	0.89	0.83	0.51	0.13
chr9	NR4A3	392	A_17_P06848328	Promoter	1.28	0.79	0.49	0.63	0.16
chr9	KLF4	67	A_17_P06881651	Distant	1.83	0.95	0.85	1.1	0.14
chr9	PHF19	51	A_17_P16259630	Gene body	2.67	0.65	0.82	4.7	0.14
chr9	TRAF1	86	A_17_P06940757	Promoter	1.21	-0.11	-0.25	2.25	0.15
chr9	DAB2IP	183	A_17_P16260137	Gene body	1.24	0.31	0.36	1.61	0.07
chr9	DAB2IP	73	A_17_P16260184	Gene body	1.07	0.5	0.41	0.57	0.12
chr9	OLFML2A	87	A_17_P16262538	Promoter	1.17	0.8	0.54	0.61	0.11
chr9	ST6GALNAC6	19	A_17_P16265123	Gene body	1.5	0.76	0.55	1.49	0.07
chr9	PRDM12	603	A_17_P06981686	Promoter	1.31	0.76	0.54	1.1	0.08
chr9	RALGDS	41	A_17_P16270606	Gene body	2.51	0.58	0.68	3.43	0.17
chr9	INPP5E	167	A_17_P07008603	Promoter	1.18	0.04	0.17	1.35	0.15
chr9	UAP1L1	202	A_17_P07011514	Promoter	1.03	0.56	0.1	0.73	0.14
chr9	UAP1L1	202	A_17_P16278856	Promoter	1.04	0.26	0.26	0.72	0.14
chr9	GRIN1	65	A_17_P07011830	Gene body	2.15	0.42	0.38	4.97	0.08
chr10	DIP2C	31	A_17_P07017515	Gene body	1.22	0.34	0.2	1.26	0.16
chr10	KLF6	19	A_17_P07035693	Gene body	1.39	0.54	0.39	1.02	0.14
chr10	PFKFB3	265	A_17_P07047058	Gene body	1.21	0.4	0.42	2.28	0.03
chr10	FLJ45983	509	A_17_P07056456	Complete	1.51	-0.26	-0.2	4.91	0.13
chr10	FLJ45983	509	A_17_P07056457	Complete	2.1	-0.24	-0.16	6.55	0.16
chr10	FLJ45983	509	A_17_P16289687	Complete	1.92	0.1	0.11	7.2	0.09
chr10	FLJ45983	509	A_17_P07056468	Complete	2.15	0.67	0.6	1.92	0.15
chr10	COMMD3	184	A_17_P07121788	Distant	1.18	-0.08	-0.02	1.48	0.17
chr10	BMI1	64	A_17_P07122121	Gene body	1.01	0.06	0.23	0.82	0.14
chr10	SPAG6	138	A_17_P07122783	Distant	1.07	0.07	-0.31	1.68	0.14
chr10	MYO3A	40	A_17_P16302611	Gene body	1.3	-0.02	-0.11	9.73	0.04
chr10	BMS1	53	A_17_P16318653	Downstream	1.61	0.95	0.92	2.14	0.04
chr10	GDF10	111	A_17_P16331034	Promoter	1.05	0.68	0.59	0.63	0.04
chr10	DKK1	64	A_17_P07221836	Promoter	2.01	0.42	0.51	3.04	0.11
chr10	EGR2	331	A_17_P07269952	Gene body	1.76	-0.16	0.02	3.91	0.15
chr10	CHST3	106	A_17_P07309331	Promoter	1.27	0.36	0.28	1.17	0.13
chr10	ZNF503	987	A_17_P16356616	Complete	1.44	0.76	0.82	0.65	0.09
chr10	PPP1R3C	49	A_17_P16372385	Promoter	1.08	0.34	0.34	0.54	0.15
chr10	CPEB3	80	A_17_P07394871	Gene body	2.17	0.82	0.58	1.91	0.16
chr10	EXOC6	255	A_17_P16373171	Downstream	1.19	0.2	0.21	2.54	0.05
chr10	SLIT1	41	A_17_P16375686	Distant	1.34	-0.29	-0.16	3.73	0.11
chr10	SLIT1	41	A_17_P07415307	Distant	1.3	-0.3	-0.25	3.19	0.16
chr10	UBTD1	20	A_17_P07416813	Gene body	1.49	0.88	0.64	0.83	0.14
chr10	PAX2	46	A_17_P07429887	Distant	1.86	0.75	0.65	1.78	0.17
chr10	PAX2	169	A_17_P07429940	Promoter	1.14	0.44	0.54	1.15	0.07
chr10	MRPL43	15	A_17_P07431412	Upstream	2.04	0.41	0.33	11.17	0.04
chr10	MRPL43	15	A_17_P07431413	Upstream	1.33	0.31	0.26	2.36	0.07
chr10	SFXN3	37	A_17_P16378350	Distant	1.37	0.87	0.85	0.66	0.07
chr10	KAZALD1	173	A_17_P07431824	Promoter	2.9	-0.27	-0.27	11.15	0.12
chr10	TLX1	49	A_17_P07432305	Downstream	1.52	0.54	0.54	1.1	0.11
chr10	INA	174	A_17_P07442080	Promoter	1.01	0.1	-0.24	1.62	0.12
chr10	ADD3	131	A_17_P16383613	Gene body	1.07	0.31	0.36	0.68	0.12
chr10	AFAP1L2	113	A_17_P16386363	Promoter	1.05	0.65	0.67	0.55	0.06
chr10	GFRA1	275	A_17_P07505785	Promoter	1	0.3	0.08	0.75	0.16
chr10	EMX2OS	270	A_17_P07511893	Gene body	1.29	0.59	0.49	0.62	0.15
chr10	NKX1-2	222	A_17_P07545655	Complete	1.54	0.78	0.63	0.87	0.12
chr10	MKI67	99	A_17_P16396055	Distant	1.02	-0.09	-0.3	1.96	0.13
chr10	LRRC27	89	A_17_P07588443	Gene body	1.7	0.52	0.78	1.21	0.17
chr10	ADAM8	55	A_17_P07592690	Downstream	1.55	-0.05	0.25	3.29	0.17
chr10	LOC619207	51	A_17_P07593474	Gene body	2.04	0.55	0.76	2.52	0.1
chr11	MIR210	149	A_17_P07595250	Complete	2.7	-0.17	-0.02	7.45	0.13
chr11	PHRF1	119	A_17_P07595450	Downstream	1.14	-0.19	-0.35	3.61	0.08
chr11	SLC25A22	100	A_17_P07596043	Upstream	1.86	-0.48	-0.34	10.31	0.07
chr11	EFCAB4A	294	A_17_P07596200	TTS	1.55	0.3	0.43	1.99	0.1
chr11	MUC2	65	A_17_P16407931	Gene body	1.63	0.59	0.54	1.02	0.16
chr11	MOB2	17	A_17_P07599029	Gene body	1.16	0.65	0.54	0.6	0.11
chr11	KCNQ1	30	A_17_P07604520	Gene body	1.13	0.88	0.68	0.57	0.05
chr11	NAP1L4	124	A_17_P07605690	Promoter	1.25	0.57	0.7	0.52	0.14
chr11	OSBPL5	79	A_17_P07606542	Promoter	1.19	-0.18	-0.01	3.19	0.11
chr11	LMO1	100	A_17_P07627085	Distant	1.77	0.18	0.31	17	0.03
chr11	CALCA	64	A_17_P07656159	Upstream	2.36	-0.19	0.16	9.24	0.08
chr11	CALCA	64	A_17_P07656160	Upstream	1.74	0.34	0.27	2.88	0.17
chr11	PLEKHA7	152	A_17_P07666153	Promoter	1.31	0.3	0.05	1.32	0.15
chr11	PLEKHA7	152	A_17_P07666155	Promoter	1.18	0.06	0.01	3.04	0.05
chr11	MYOD1	233	A_17_P07669014	Complete	1.23	0.48	0.34	1.46	0.07
chr11	KCNC1	226	A_17_P16424427	Promoter	1.8	-0.12	-0.21	3.7	0.15
chr11	PAX6	464	A_17_P07731825	Gene body	1.5	0.73	0.58	0.66	0.17
chr11	PAX6	464	A_17_P16432999	Gene body	1.78	0.11	0.41	2.17	0.14
chr11	ABTB2	23	A_17_P07742243	Gene body	1.07	-0.1	-0.11	1.66	0.12
chr11	LDLRAD3	73	A_17_P07750944	Gene body	1.15	0.42	0.36	0.72	0.12
chr11	PRR5L	124	A_17_P07753032	Gene body	1.08	0.51	0.4	1.09	0.09
chr11	LOC441601	59	A_17_P16450614	Promoter	1.57	0.93	0.88	1.39	0.05
chr11	P2RX3	20	A_17_P07813008	Gene body	1.15	0.08	0.21	1.3	0.17
chr11	SYT7	45	A_17_P16457820	Gene body	1.19	0.45	0.41	0.63	0.14
chr11	ASRGL1	98	A_17_P07831385	Gene body	2.71	0.19	0.17	8.15	0.15
chr11	RCOR2	96	A_17_P07836577	Promoter	1.84	-0.38	-0.25	7.29	0.14
chr11	DNAJC4	99	A_17_P07838082	TTS	1.15	0.54	0.36	1.31	0.09
chr11	PLCB3	30	A_17_P16460776	Downstream	1.02	-0.37	-0.32	3.74	0.08
chr11	LTBP3	89	A_17_P07843779	Promoter	1.48	0.29	0.3	2.1	0.17
chr11	SSSCA1	78	A_17_P07843846	Downstream	1.07	-0.46	-0.38	4.1	0.14
chr11	FIBP	100	A_17_P16463158	Upstream	1.61	0.97	0.79	1.48	0.09
chr11	CATSPER1	26	A_17_P16463325	Gene body	1.01	-0.36	-0.21	2.44	0.12
chr11	KLC2	27	A_17_P16463508	Gene body	1.59	0.28	0.26	2.1	0.1
chr11	GDPD5	137	A_17_P07881096	Promoter	2.3	-0.52	-0.08	6.87	0.13
chr11	PGR	172	A_17_P07985560	Gene body	1.38	0.4	0.35	1.51	0.12
chr11	BIRC2	83	A_17_P16496210	Promoter	1.52	0.9	0.92	0.62	0.1
chr11	PHLDB1	269	A_17_P16507577	Gene body	1.18	0.71	0.33	0.68	0.14
chr11	BSX	21	A_17_P08084997	Upstream	1.62	0.49	0.51	2.63	0.08
chr11	ROBO3	33	A_17_P08093124	Distant	1.1	0.19	0.06	8.79	0.02
chr11	PKNOX2	134	A_17_P08094618	Gene body	1.08	0.24	0.31	0.93	0.13
chr11	PKNOX2	134	A_17_P08094619	Gene body	1.11	0.26	0.54	0.9	0.11
chr12	GPR162	23	A_17_P16527468	Gene body	1.22	0.64	0.55	0.57	0.13
chr12	LPCAT3	81	A_17_P16527708	Promoter	1.17	0.72	0.55	1.2	0.04
chr12	IFLTD1	16	A_17_P08255601	Distant	1.64	0.74	0.91	1.29	0.12
chr12	ALG10	181	A_17_P08292007	Distant	1.48	0.95	0.76	0.59	0.1
chr12	COL2A1	83	A_17_P16555349	Promoter	1.11	0.73	0.73	0.62	0.05
chr12	PRPH	206	A_17_P08341327	Promoter	1.62	0.94	0.87	0.75	0.14
chr12	KCNH3	187	A_17_P16556442	Promoter	1.69	0.85	0.87	0.82	0.15
chr12	POU6F1	59	A_17_P08348639	Promoter	1.01	-0.57	-0.5	3.32	0.11
chr12	NR4A1	87	A_17_P16558150	Promoter	1.04	0.44	0.41	0.87	0.08
chr12	MIR196A2	31	A_17_P16560361	Distant	1.83	0.09	0.03	3.28	0.15
chr12	HOXC4	130	A_17_P08362698	Gene body	1.5	0.63	0.77	0.59	0.17
chr12	ZNF385A	18	A_17_P08364386	Gene body	1.23	0.1	0.02	5.38	0.05
chr12	CDK4	81	A_17_P08378981	Upstream	1.07	-0.21	-0.27	3.01	0.1
chr12	C12orf56	73	A_17_P08406568	Promoter	1.4	0.75	0.34	0.87	0.12
chr12	LGR5	104	A_17_P08439189	Promoter	1.13	0.48	0.26	1.01	0.11
chr12	SOCS2	316	A_17_P08540767	Gene body	2.23	0.1	-0.04	8.15	0.1
chr12	SNRPF	18	A_17_P08550160	Upstream	2.82	0.04	0.13	8.68	0.14
chr12	NUAK1	16	A_17_P08594096	Gene body	1.27	0.59	0.16	0.88	0.16
chr12	ASCL4	76	A_17_P16589757	Gene body	1.03	0.29	0.69	0.58	0.17
chr12	SETD1B	50	A_17_P08656907	Gene body	1.29	0.44	0.34	0.77	0.16
chr12	MPHOSPH9	144	A_17_P08661883	Distant	1.4	-0.41	-0.24	4.73	0.09
chr12	NCOR2	20	A_17_P08667383	Gene body	1.22	0.3	0.43	1.28	0.15
chr12	AACS	44	A_17_P16601070	Distant	1.66	0.5	0.53	2.13	0.11
chr12	AACS	161	A_17_P08669675	Distant	1.38	-0.45	-0.52	3.92	0.13
chr12	SLC15A4	17	A_17_P08685703	Gene body	1.36	0.98	0.7	0.63	0.12
chr12	P2RX2	25	A_17_P16608999	Distant	1.07	0.47	0.52	0.62	0.09
chr12	PGAM5	135	A_17_P16609164	Promoter	1.86	0.58	0.51	1.97	0.11
chr12	ZNF10	117	A_17_P08704039	Promoter	1.26	0.72	0.41	0.9	0.16
chr13	PDX1	152	A_17_P08741002	Promoter	1.28	0.5	0.52	0.69	0.17
chr13	FLT1	200	A_17_P16621852	Promoter	1.08	0.63	0.56	1.3	0.02
chr13	ALOX5AP	27	A_17_P08754023	Distant	2.15	0.97	0.39	5.19	0.06
chr13	SERP2	105	A_17_P08818774	Promoter	1.54	0.93	0.81	0.86	0.08
chr13	TSC22D1	205	A_17_P08819808	Promoter	1.7	-0.22	-0.27	4.21	0.13
chr13	DLEU2	353	A_17_P08843409	Promoter	1.43	0.28	0.35	1.39	0.18
chr13	KCTD12	180	A_17_P08969786	Promoter	1.19	-0.69	-0.68	3.93	0.1
chr13	KCTD12	180	A_17_P16650522	Promoter	1.14	-0.5	-0.33	4.09	0.09
chr13	CARKD	108	A_17_P09135351	Promoter	1.53	0.04	0.12	4.4	0.07
chr13	F10	73	A_17_P09147190	Gene body	1.26	0.79	0.68	0.91	0.07
chr14	FLJ10357	22	A_17_P09157168	Upstream	1.87	-0.27	-0.18	6.27	0.13
chr14	FLJ10357	215	A_17_P09157327	Downstream	1.04	0.75	0.42	0.91	0.06
chr14	JUB	199	A_17_P09165634	Promoter	1.51	0.97	0.84	0.71	0.1
chr14	THTPA	24	A_17_P09168491	Distant	2.13	0.48	0.79	4.49	0.13
chr14	THTPA	24	A_17_P09168492	Distant	2.51	0.56	0.88	7.36	0.09
chr14	TXNDC16	115	A_17_P16703043	Promoter	1.15	0.32	0.32	0.73	0.17
chr14	C14orf37	95	A_17_P09319726	Promoter	1.46	0.27	0.56	1.25	0.17
chr14	AKAP5	56	A_17_P16709974	Promoter	1.3	0.55	0.09	1.39	0.13
chr14	HSPA2	205	A_17_P09347881	Promoter	1.55	-0.29	-0.44	15.7	0.04
chr14	GALNTL1	213	A_17_P09369132	Promoter	1.5	0.16	-0.01	3.25	0.13
chr14	FOS	226	A_17_P09395143	Promoter	2.12	0.35	-0.11	7.24	0.16
chr14	FOS	226	A_17_P09395146	Promoter	1.17	0.61	0.58	0.79	0.08
chr14	VASH1	144	A_17_P09401978	Promoter	2.27	-0.33	-0.09	13.78	0.11
chr14	NRXN3	76	A_17_P09414834	Gene body	1.09	0.69	0.71	0.73	0.05
chr14	PTPN21	134	A_17_P16725393	Gene body	1.08	0.75	0.54	0.76	0.05
chr14	PAPOLA	41	A_17_P16731092	Distant	1.02	0.53	0.51	0.63	0.07
chr14	BCL11B	133	A_17_P16732842	Gene body	1.45	0.49	0.4	1.76	0.09
chr15	RASGRP1	149	A_17_P16780370	Promoter	1.29	0.9	0.72	0.71	0.05
chr15	RASGRP1	149	A_17_P16780381	Promoter	1.67	0.8	0.76	1.59	0.1
chr15	C15orf52	175	A_17_P09606746	Distant	1.94	0.33	0.34	3.66	0.12
chr15	BAHD1	85	A_17_P09607645	Downstream	1.47	-0.59	-0.54	4.42	0.15
chr15	MRPL42P5	67	A_17_P16781687	Distant	1.12	0.46	0.45	0.62	0.11
chr15	RHOV	67	A_17_P16781917	Promoter	1.95	-0.25	-0.32	9.59	0.1
chr15	RHOV	67	A_17_P16781918	Promoter	1.05	0.28	0.11	2.17	0.06
chr15	ELL3	90	A_17_P09620629	Promoter	1.84	0.4	0.24	3.09	0.18
chr15	DUOXA1	97	A_17_P09625068	Promoter	1.87	0.6	0.42	5.84	0.05
chr15	SHF	17	A_17_P09625469	Gene body	1.33	0.31	0.53	2.63	0.05
chr15	FOXB1	226	A_17_P16795144	Complete	1.6	0.53	0.62	2.82	0.08
chr15	ANKDD1A	22	A_17_P16798329	Distant	1.36	0.21	0	1.71	0.14
chr15	SKOR1	541	A_17_P09730747	Promoter	2.12	0.31	0.52	8.66	0.04
chr15	SKOR1	43	A_17_P16800358	TTS	1.49	0.06	0.2	2.15	0.14
chr15	SKOR1	112	A_17_P09730807	Downstream	2.06	0.16	-0.17	5.61	0.14
chr15	NEIL1	105	A_17_P09763737	Gene body	1.4	-0.01	0.08	1.93	0.14
chr15	DNM1P35	94	A_17_P09765125	Gene body	1.35	0.99	0.55	0.54	0.13
chr15	LOC645752	210	A_17_P16809470	Distant	1.54	-0.13	-0.36	4.69	0.16
chr15	AP3B2	87	A_17_P09792702	Gene body	1.11	0.52	0.33	0.54	0.15
chr15	FAM174B	53	A_17_P16827863	Distant	1.03	0.7	0.6	0.53	0.05
chr16	WFIKKN1	324	A_17_P09882725	TTS	1.4	0.5	0.28	1.57	0.08
chr16	WFIKKN1	324	A_17_P09882726	TTS	1.6	0.04	0.06	8.09	0.04
chr16	WFIKKN1	324	A_17_P09882727	TTS	1.18	0.1	0.08	3.82	0.08
chr16	RHBDL1	454	A_17_P09882974	Downstream	2.27	0.92	0.91	2.58	0.1
chr16	RHBDL1	454	A_17_P09882978	Downstream	1.36	0.63	0.42	2.4	0.06
chr16	RHBDL1	454	A_17_P09882985	Downstream	2.28	0.76	0.41	6.96	0.07
chr16	RHBDL1	454	A_17_P09882987	Downstream	2.69	0.45	0.16	10.96	0.1
chr16	RHBDL1	454	A_17_P09882988	Downstream	1.92	0.44	0.07	3.1	0.15
chr16	CLCN7	134	A_17_P16840516	Promoter	1.01	-0.13	-0.18	3.45	0.08
chr16	TELO2	113	A_17_P09886401	Promoter	1.25	-0.41	-0.27	4.01	0.11
chr16	ATP6V0C	126	A_17_P16843034	TTS	1.86	-0.29	-0.18	7.97	0.09
chr16	ATP6V0C	126	A_17_P09890872	TTS	1.77	-0.01	-0.07	11.33	0.05
chr16	CCDC64B	19	A_17_P09892541	Gene body	1.24	-0.09	-0.1	4.53	0.08
chr16	ZNF597	41	A_17_P09894115	Promoter	1.56	-0.06	0.12	2.84	0.12
chr16	CLUAP1	54	A_17_P09894384	Promoter	1.34	0.4	0.25	1.87	0.09
chr16	ADCY9	29	A_17_P09896289	Distant	1.66	0.45	0.08	5.86	0.1
chr16	ADCY9	29	A_17_P09896290	Distant	1.38	0.06	-0.08	1.65	0.15
chr16	FAM100A	254	A_17_P09899019	Promoter	2.3	-0.22	-0.31	6.78	0.17
chr16	CIITA	21	A_17_P09925481	Gene body	1.72	0.2	-0.04	7.13	0.07
chr16	GPRC5B	159	A_17_P09952243	Promoter	1.71	0.38	0.51	1.27	0.16
chr16	PRKCB	108	A_17_P09964133	Promoter	1.82	-0.32	-0.28	7.18	0.1
chr16	C16orf82	23	A_17_P16871290	Distant	1.12	0.55	0.22	0.7	0.14
chr16	CD19	35	A_17_P09981362	Gene body	1.12	-0.04	0.12	1.13	0.15
chr16	CD19	35	A_17_P09981363	Gene body	1.25	-0.06	0.15	2.72	0.09
chr16	NFATC2IP	18	A_17_P09981390	Distant	3.2	0.23	0.17	10.96	0.13
chr16	SEZ6L2	23	A_17_P09982267	Upstream	1.52	0.55	0.33	1.3	0.15
chr16	ZNF48	112	A_17_P09983359	Promoter	1.94	0.28	0.24	3.78	0.1
chr16	ZNF48	62	A_17_P09983384	Downstream	1.82	0.24	0.01	2.47	0.15
chr16	PHKG2	78	A_17_P16879267	Promoter	1.44	0.57	0.36	1	0.16
chr16	BCL7C	36	A_17_P16879408	Upstream	1.26	0.22	0.61	0.82	0.16
chr16	IRX5	179	A_17_P10028029	Downstream	1.73	0.79	0.84	2.1	0.08
chr16	CNGB1	16	A_17_P10040949	Gene body	1.15	0.64	0.4	0.62	0.13
chr16	TK2	90	A_17_P10080786	Gene body	1.14	-0.27	-0.13	2.88	0.1
chr16	CMTM4	129	A_17_P10081416	Promoter	1.86	-0.41	-0.21	18.22	0.04
chr16	ESRP2	43	A_17_P10088249	Distant	1.26	0.22	0.04	1.92	0.17
chr16	ESRP2	43	A_17_P16907381	Distant	1.44	0.27	0.17	1.43	0.16
chr16	ESRP2	43	A_17_P10088250	Distant	1.99	0.28	0.3	4.53	0.11
chr16	FA2H	78	A_17_P10115457	Promoter	1.41	0.24	0.24	2.22	0.08
chr16	ZNRF1	103	A_17_P10116188	Gene body	1.43	-1.09	-0.63	4.4	0.17
chr16	SYCE1L	109	A_17_P10125441	TTS	1.73	0.8	0.63	1.51	0.11
chr16	KIAA0182	26	A_17_P10165297	Distant	1.09	0.91	0.42	0.79	0.09
chr16	KIAA0182	337	A_17_P10165924	Promoter	1.06	0.33	0.61	0.84	0.07
chr16	SPIRE2	59	A_17_P16930774	Gene body	1.4	-0.12	0.05	2.87	0.15
chr17	KIAA0664	142	A_17_P10195124	Promoter	1.06	-0.04	0.15	1.54	0.15
chr17	CAMKK1	131	A_17_P10199219	Promoter	2.58	0.04	-0.25	22.33	0.05
chr17	ZZEF1	27	A_17_P10199660	Downstream	1.48	0.76	0.95	2.3	0.04
chr17	CXCL16	134	A_17_P16938029	Promoter	1.49	-0.08	-0.04	4.94	0.12
chr17	RABEP1	53	A_17_P16938871	Promoter	1.07	0.79	0.53	1.32	0.04
chr17	ALOX12	131	A_17_P10211522	Promoter	1.25	0.76	0.7	0.58	0.1
chr17	BCL6B	141	A_17_P10211700	Promoter	1.21	-0.31	0.02	3.33	0.09
chr17	KDM6B	105	A_17_P10215339	Downstream	1.09	0.12	-0.05	1.97	0.07
chr17	HS3ST3B1	33	A_17_P10244001	Upstream	1.4	0.57	0.95	0.61	0.14
chr17	B9D1	93	A_17_P10260787	Promoter	2.05	-0.13	-0.1	4.6	0.17
chr17	ANKRD13B	200	A_17_P16966936	Downstream	1.94	0.63	0.4	3.77	0.09
chr17	ANKRD13B	200	A_17_P10277294	Downstream	2.11	0.84	0.44	7.38	0.04
chr17	ANKRD13B	200	A_17_P16966937	Downstream	2.07	0.71	0.86	2.83	0.12
chr17	ANKRD13B	200	A_17_P16966939	Downstream	1.44	0.38	0.43	4.21	0.04
chr17	ARHGAP23	61	A_17_P16977887	Distant	1.78	0.86	0.77	1.2	0.12
chr17	CACNB1	16	A_17_P16978991	Gene body	1.14	0.31	0.15	1.12	0.11
chr17	RAPGEFL1	27	A_17_P10317730	Gene body	1.04	0.24	0.15	2.56	0.06
chr17	KRT12	48	A_17_P10320893	Gene body	1.24	0.48	0.19	1.02	0.14
chr17	HAP1	130	A_17_P10323931	Promoter	1.24	0.46	0.1	0.79	0.16
chr17	SC65	127	A_17_P16982746	Promoter	1.02	0.24	0.01	1.41	0.08
chr17	TTC25	17	A_17_P10324884	Downstream	2.42	0.09	-0.01	9.51	0.09
chr17	TTC25	17	A_17_P16982921	Downstream	1.52	0.79	0.72	0.86	0.11
chr17	DNAJC7	39	A_17_P16982968	Upstream	1.05	0.41	0.27	1.11	0.08
chr17	DHX58	56	A_17_P16983022	Distant	1.67	0.19	0.41	4.05	0.07
chr17	KAT2A	21	A_17_P10325637	Gene body	1.03	0.33	0.12	2.42	0.04
chr17	KCNH4	72	A_17_P16983140	Promoter	1.15	0.46	0.53	4.98	0.01
chr17	ARL4D	19	A_17_P10330094	Gene body	1.81	0.83	0.68	1.85	0.13
chr17	PYY	75	A_17_P10332516	Gene body	1.13	0.2	0.22	0.69	0.17
chr17	PYY	43	A_17_P10332544	Gene body	2.08	-0.95	-0.9	14.1	0.17
chr17	SLC25A39	44	A_17_P16985670	Upstream	2.58	-0.31	-0.44	9.59	0.14
chr17	ARHGAP27	141	A_17_P10338569	Gene body	2.07	0.35	0.38	2.23	0.17
chr17	LOC100128977	301	A_17_P10340078	Promoter	1.22	0.18	0.17	2.09	0.08
chr17	LOC404266	54	A_17_P10350272	Gene body	1.28	0.53	0.17	1.08	0.13
chr17	DLX3	153	A_17_P10356573	Promoter	1.2	0.31	0.41	1.35	0.07
chr17	XYLT2	60	A_17_P16995010	Promoter	1.06	-0.13	-0.27	1.98	0.16
chr17	CUEDC1	53	A_17_P16999738	Gene body	1.06	0.5	0.58	0.62	0.07
chr17	CA4	25	A_17_P10399888	Gene body	2.04	0.37	0.14	4.25	0.16
chr17	BCAS3	742	A_17_P10404672	Downstream	1.19	0.67	0.47	0.66	0.14
chr17	SMARCD2	77	A_17_P17005664	Distant	1.3	0.52	0.56	0.93	0.15
chr17	SSTR2	113	A_17_P17014196	Promoter	1.04	0.19	0.41	0.54	0.15
chr17	GPRC5C	55	A_17_P17015458	Distant	2.21	0.15	0.25	4.75	0.16
chr17	SRP68	260	A_17_P10469230	Upstream	1.44	0.37	0.29	1.33	0.14
chr17	SRP68	260	A_17_P17017555	Upstream	1.74	0.73	0.77	1.12	0.14
chr17	SRP68	260	A_17_P10469231	Upstream	1.82	0.7	0.76	2.27	0.07
chr17	SRP68	260	A_17_P10469232	Upstream	1.22	0.71	0.42	1.34	0.08
chr17	C17orf86	41	A_17_P10473336	Distant	1.49	0.08	0.91	1.39	0.17
chr17	USP36	29	A_17_P10481418	Gene body	1.06	0.26	0.55	0.88	0.16
chr17	CBX4	479	A_17_P10485835	Promoter	1.8	0.42	0.58	1.82	0.13
chr17	TBC1D16	22	A_17_P17023125	Distant	1.41	0.55	0.51	0.75	0.17
chr17	TBC1D16	37	A_17_P17023220	Gene body	2.26	0.77	0.64	1.96	0.17
chr17	C17orf55	22	A_17_P17025625	Upstream	1.11	0.46	0.42	0.56	0.13
chr17	BAHCC1	86	A_17_P10493500	Distant	1.2	-0.35	0.21	3.19	0.1
chr17	C17orf70	116	A_17_P17026366	Promoter	1.16	0.66	0.51	0.6	0.11
chr17	FASN	18	A_17_P17028175	Gene body	1.06	0.01	0.15	1.63	0.16
chr17	UTS2R	124	A_17_P17028801	Upstream	1.16	0.42	0.36	1.21	0.14
chr17	NARF	152	A_17_P17029032	Promoter	1.39	0.61	0.55	0.9	0.14
chr17	NARF	96	A_17_P17029082	Distant	1.29	-0.09	-0.01	1.85	0.13
chr17	FN3K	87	A_17_P17029456	Promoter	1.44	0.13	0.33	1.63	0.16
chr18	GNAL	167	A_17_P17039489	Gene body	1.25	0.67	0.32	1.35	0.09
chr18	KCTD1	136	A_17_P17051769	Distant	1.06	0.53	0.57	0.66	0.1
chr18	MAPRE2	94	A_17_P10625330	Promoter	1.38	-0.02	-0.27	2.98	0.1
chr18	ZNF396	61	A_17_P17057518	Promoter	1.16	-0.54	-0.55	5.23	0.11
chr18	C18orf21	53	A_17_P10629001	Distant	1.5	0.53	0.25	1.9	0.12
chr18	C18orf21	53	A_17_P10629002	Distant	1.17	0.34	0.09	1.77	0.12
chr18	ONECUT2	371	A_17_P10736354	Gene body	1.4	0.76	0.4	0.84	0.11
chr18	MALT1	27	A_17_P17073786	Distant	1.09	-0.11	-0.21	2.15	0.17
chr18	TNFRSF11A	120	A_17_P10760000	Promoter	1.52	0.28	0.01	4.16	0.1
chr18	TNFRSF11A	120	A_17_P17076110	Promoter	1.18	0.1	-0.04	3.51	0.07
chr18	ZNF236	29	A_17_P17085525	Distant	1.17	-0.06	-0.2	2.58	0.14
chr18	NFATC1	514	A_17_P10846079	Promoter	1.17	-0.3	-0.44	5.52	0.07
chr18	NFATC1	514	A_17_P10846097	Promoter	2.23	0.91	0.7	3.2	0.09
chr18	NFATC1	514	A_17_P10846105	Promoter	1.23	-0.14	-0.03	4.43	0.07
chr18	C18orf22	47	A_17_P17089889	Upstream	1.09	0.38	0.09	1.04	0.14
chr19	PPAP2C	70	A_17_P10849959	Distant	1.07	0.6	0.24	1.43	0.11
chr19	PPAP2C	25	A_17_P17091138	Distant	1.43	0.11	0.14	2.6	0.1
chr19	CDC34	64	A_17_P17091844	Gene body	1.03	0.68	0.43	0.73	0.08
chr19	PRTN3	27	A_17_P17092715	Distant	1.71	-0.11	0.05	5.37	0.1
chr19	GRIN3B	84	A_17_P10852169	Promoter	1.11	0.02	-0.03	2.35	0.12
chr19	GPX4	229	A_17_P17093574	Promoter	1.13	0.66	0.45	0.96	0.05
chr19	C19orf23	317	A_17_P10853199	TTS	1.02	0.16	0.13	0.91	0.17
chr19	C19orf23	317	A_17_P17094187	TTS	1.12	0.34	0.3	2.33	0.06
chr19	EFNA2	43	A_17_P17094365	Distant	1.07	-0.02	-0.11	1.38	0.16
chr19	EFNA2	26	A_17_P10853443	Distant	1.29	0.88	0.85	0.52	0.07
chr19	ADAMTSL5	22	A_17_P10854256	Gene body	1.26	0.3	0.2	0.89	0.14
chr19	ATP8B3	80	A_17_P10855233	Gene body	2.46	0.75	0.78	2.64	0.16
chr19	KLF16	37	A_17_P10855483	Gene body	2.65	-0.36	-0.26	14.16	0.1
chr19	MOBKL2A	129	A_17_P10856257	Promoter	1.76	0.29	0.4	7.34	0.05
chr19	OAZ1	42	A_17_P10856959	Gene body	2.1	-0.58	-0.16	17.64	0.05
chr19	OAZ1	42	A_17_P10856961	Gene body	2.47	-0.66	-0.28	7.57	0.14
chr19	TMPRSS9	305	A_17_P10857427	TTS	1.14	0.24	0.26	1.11	0.13
chr19	TMPRSS9	305	A_17_P10857430	TTS	1.34	-0.08	-0.49	2.51	0.16
chr19	TMPRSS9	305	A_17_P10857431	TTS	1.55	-0.14	-0.21	4.4	0.12
chr19	TMPRSS9	305	A_17_P10857432	TTS	2.96	-0.01	0.04	12.48	0.1
chr19	GNG7	32	A_17_P10857795	Gene body	1.21	0.04	0.15	2.28	0.11
chr19	NFIC	230	A_17_P10860124	Promoter	1.42	0.28	0.24	4.85	0.07
chr19	MAP2K2	22	A_17_P10862589	Gene body	1.28	0.86	0.6	0.61	0.13
chr19	UBXN6	46	A_17_P10863707	Promoter	1.56	-0.35	-0.1	7.24	0.09
chr19	SEMA6B	21	A_17_P10863998	Distant	1.38	0.69	0.5	1.25	0.08
chr19	NRTN	23	A_17_P17102257	Upstream	1.63	0.39	0.35	3.61	0.1
chr19	LASS4	76	A_17_P17105266	Gene body	1.67	0.45	0.49	2.85	0.08
chr19	MYO1F	32	A_17_P10876286	Gene body	1.23	0.52	0.4	2.19	0.05
chr19	FBXL12	39	A_17_P17106957	Distant	1.26	0.64	0.39	1.07	0.13
chr19	OLFM2	149	A_17_P17107062	Gene body	1.3	0.66	0.34	0.87	0.16
chr19	ICAM1	133	A_17_P10880878	Promoter	1.24	-0.49	-0.54	3.59	0.15
chr19	ICAM1	80	A_17_P10880936	Downstream	1.41	0.68	0.48	0.69	0.17
chr19	ICAM1	80	A_17_P10880937	Downstream	1.89	0.71	0.75	2.04	0.11
chr19	ICAM1	407	A_17_P17107470	Downstream	1.93	0.16	0.07	3.82	0.1
chr19	ICAM1	407	A_17_P17107472	Downstream	1.63	0.63	0.64	1.47	0.12
chr19	RAVER1	185	A_17_P17107567	Promoter	1.34	0.66	0.52	0.78	0.11
chr19	KRI1	28	A_17_P10881700	Gene body	1.02	0.46	0.22	1.54	0.05
chr19	HOOK2	88	A_17_P17110275	Distant	1.26	0.18	0.26	1.07	0.17
chr19	RTBDN	35	A_17_P10887466	Gene body	1.44	0.56	0.96	0.58	0.16
chr19	RTBDN	20	A_17_P10887477	Gene body	1.21	0.27	0.26	1.78	0.08
chr19	RTBDN	76	A_17_P10887506	Gene body	1.34	-0.11	-0.15	1.7	0.17
chr19	NFIX	225	A_17_P17110622	Gene body	1.43	0.88	0.66	0.69	0.13
chr19	NFIX	26	A_17_P10888710	Gene body	1.16	0.77	0.54	0.51	0.08
chr19	C19orf57	85	A_17_P10891034	Promoter	3.66	0.79	0.59	9.94	0.1
chr19	C19orf57	85	A_17_P10891035	Promoter	2.14	-0.3	0.02	7.95	0.14
chr19	LOC113230	33	A_17_P10891537	Gene body	1.55	-0.54	-0.4	4.08	0.17
chr19	LOC113230	33	A_17_P10891538	Gene body	2.05	-0.68	-0.59	12.08	0.13
chr19	NOTCH3	67	A_17_P17113123	Gene body	1.06	0.14	-0.22	1.38	0.13
chr19	EPHX3	73	A_17_P10894620	Downstream	1.01	-0.33	-0.07	1.36	0.17
chr19	UNC13A	70	A_17_P10902880	Promoter	2.52	0.26	0.28	6.02	0.13
chr19	KCNN1	29	A_17_P10903725	Gene body	1.38	0.71	0.65	0.55	0.15
chr19	ARRDC2	33	A_17_P10903753	Gene body	2.23	0.75	0.88	3.63	0.14
chr19	RAB3A	19	A_17_P17116613	Gene body	1.48	0.54	0.54	1.21	0.14
chr19	PDE4C	24	A_17_P10904403	Gene body	1.65	0.85	0.61	5.32	0.02
chr19	SSBP4	240	A_17_P10905051	Promoter	2.45	-0.08	-0.04	8.48	0.11
chr19	SSBP4	240	A_17_P10905054	Promoter	1.09	0.2	0.53	1.53	0.06
chr19	SSBP4	240	A_17_P10905056	Promoter	1.23	0.35	0.24	0.68	0.15
chr19	CRLF1	191	A_17_P10905811	Promoter	1.66	0.1	-0.03	3.22	0.13
chr19	CRLF1	191	A_17_P17117307	Promoter	1.19	-0.15	-0.25	1.64	0.17
chr19	VSTM2B	447	A_17_P17127571	Promoter	1.17	0.55	0.46	0.56	0.13
chr19	VSTM2B	447	A_17_P17127587	Promoter	1.16	0.85	0.55	1.39	0.06
chr19	ZNF507	43	A_17_P10936428	Distant	1.35	-0.14	-0.08	2.36	0.17
chr19	GAPDHS	47	A_17_P10948036	Promoter	2.65	0.89	0.71	5.19	0.12
chr19	ZBTB32	50	A_17_P17133967	Distant	1.91	0.42	0.46	1.93	0.14
chr19	ZBTB32	50	A_17_P17133968	Distant	1.63	0.56	0.38	1.26	0.16
chr19	ZBTB32	19	A_17_P10948679	Downstream	1.65	0.43	0.26	1.77	0.15
chr19	MLL4	84	A_17_P17134068	Downstream	1.01	-0.98	-1	7.67	0.08
chr19	NFKBID	32	A_17_P10949432	Gene body	1.45	-0.41	-0.07	5.99	0.09
chr19	POLR2I	194	A_17_P10950184	Complete	1.07	0.13	-0.08	1.84	0.1
chr19	POLR2I	194	A_17_P17134540	Complete	1.46	-0.16	-0.26	2.97	0.16
chr19	PSMD8	181	A_17_P10956099	Downstream	1.87	0.61	0.44	1.42	0.15
chr19	PSMD8	181	A_17_P10956100	Downstream	1.31	0.1	0.12	1.94	0.15
chr19	DLL3	63	A_17_P10959566	Promoter	1.23	0.41	0.45	0.66	0.13
chr19	PLD3	18	A_17_P17139259	Gene body	1.29	0.47	0.45	0.55	0.16
chr19	SPTBN4	75	A_17_P10962314	Gene body	1.68	-0.51	-0.47	6.97	0.12
chr19	EGLN2	29	A_17_P10963156	Gene body	1.95	0.46	0.58	3.86	0.12
chr19	EGLN2	28	A_17_P10963213	Distant	1.29	0.52	0.25	3.11	0.05
chr19	LYPD3	108	A_17_P10969175	Gene body	1.11	0.73	0.4	0.57	0.13
chr19	ZNF575	70	A_17_P10969326	Promoter	1.27	-0.5	-0.81	2.95	0.18
chr19	DMPK	43	A_17_P10975754	Gene body	1.07	0.31	0.35	1.58	0.05
chr19	DMPK	43	A_17_P10975755	Gene body	1.04	0.06	0.08	1.2	0.17
chr19	CCDC8	106	A_17_P17149097	Gene body	1.44	0.51	0.42	1.93	0.08
chr19	CCDC9	178	A_17_P17149987	Downstream	1.07	0.44	0.38	1.06	0.08
chr19	MEIS3	38	A_17_P10980756	Gene body	1.53	0.96	0.89	0.71	0.11
chr19	SLC8A2	33	A_17_P10980960	Gene body	1.77	0.96	0.91	1.21	0.12
chr19	GRIN2D	25	A_17_P17151070	Gene body	1.08	0.57	0.42	0.91	0.07
chr19	SPHK2	116	A_17_P10984209	TTS	1.7	0.53	0.27	1.8	0.16
chr19	RASIP1	108	A_17_P10984564	Gene body	1.18	0.44	0	1.17	0.17
chr19	LIN7B	115	A_17_P10985586	Promoter	1.3	-0.19	-0.24	10.97	0.05
chr19	PTOV1	168	A_17_P10987867	Promoter	1.53	0.16	0.22	5.37	0.1
chr19	IL4I1	76	A_17_P17153315	Promoter	1.1	0.82	0.66	0.6	0.05
chr19	ZNF331	20	A_17_P17159141	Gene body	3.12	0.33	0.56	10.08	0.12
chr19	PRKCG	55	A_17_P17159673	Gene body	1.01	0.52	0.45	0.7	0.05
chr19	CDC42EP5	51	A_17_P17160723	Gene body	1.08	0.62	0.57	0.56	0.07
chr19	CCDC106	298	A_17_P11003439	TTS	2.7	0.06	0.28	6.34	0.16
chr19	ZNF470	82	A_17_P11006534	Promoter	1.21	0.02	-0.26	5.02	0.05
chr19	ZNF304	58	A_17_P11009012	Promoter	2.18	0.12	0.16	11.43	0.08
chr19	RPS5	81	A_17_P17166207	Distant	1.21	0.14	0.06	4.33	0.05
chr19	RPS5	81	A_17_P11012629	Distant	1.03	0.2	-0.08	0.93	0.16
chr20	SOX12	286	A_17_P11014034	Promoter	2.19	0.02	-0.29	4.22	0.17
chr20	SOX12	286	A_17_P11014035	Promoter	2.16	-0.31	-0.08	7.26	0.14
chr20	SLC4A11	247	A_17_P11024588	Promoter	1.16	0.69	0.21	2.01	0.06
chr20	ADRA1D	73	A_17_P11028379	Gene body	1.05	-0.02	0.56	1.04	0.14
chr20	NKX2-2	671	A_17_P11110562	Complete	2.56	0.77	0.53	4.52	0.16
chr20	MYLK2	21	A_17_P17186566	Gene body	1.02	-0.09	-0.21	2.91	0.09
chr20	SPAG4	22	A_17_P17189193	Gene body	1.26	0.7	0.45	0.74	0.1
chr20	TGIF2	182	A_17_P11149285	Promoter	1.92	0.18	0.3	5.53	0.15
chr20	C20orf117	209	A_17_P17190012	Promoter	1.44	0.82	0.68	0.56	0.14
chr20	SRC	65	A_17_P11151915	Gene body	1.05	0.39	-0.06	1.44	0.09
chr20	SNX21	78	A_17_P17195086	Promoter	1.57	0.66	0.49	1.53	0.11
chr20	C20orf165	141	A_17_P11188862	Upstream	1.49	-0.09	-0.24	2.42	0.17
chr20	PLTP	27	A_17_P11188965	Gene body	1.84	0.68	0.39	2.33	0.17
chr20	CDH22	64	A_17_P11190516	Gene body	1.7	0.53	0.57	1.27	0.16
chr20	ZNF217	26	A_17_P11218809	Gene body	2.01	0.52	0.18	2.62	0.16
chr20	SYCP2	186	A_17_P11247346	Upstream	1.11	-0.05	0.05	1.13	0.17
chr20	ADRM1	155	A_17_P17207916	Promoter	1.07	-0.48	-0.36	3.79	0.13
chr20	PRIC285	52	A_17_P11266367	Gene body	1.08	0.15	0.3	0.65	0.14
chr20	RTEL1	91	A_17_P11266652	Promoter	1.51	0.49	0.35	1.4	0.16
chr21	C21orf63	174	A_17_P11354634	Promoter	1.02	0.41	0.02	1.1	0.1
chr21	SIM2	70	A_17_P11375384	Gene body	1.42	0.32	0.54	1.08	0.13
chr21	HLCS	103	A_17_P11376860	Promoter	1.43	0.45	0.48	1.09	0.12
chr21	PDXK	156	A_17_P17240624	Promoter	1.02	0.25	0.58	0.6	0.13
chr21	PDXK	57	A_17_P11409092	Gene body	1.17	0.16	0.13	2.39	0.07
chr21	CSTB	94	A_17_P11409335	Promoter	1.26	0.02	0.1	2	0.17
chr21	C21orf122	142	A_17_P17243198	Upstream	1.11	0.5	0.38	0.56	0.16
chr21	COL18A1	24	A_17_P17243873	Gene body	1.05	0.28	0.24	1.14	0.08
chr21	SLC19A1	98	A_17_P17244174	Distant	1.18	0.64	0.34	0.71	0.14
chr22	SLC25A1	186	A_17_P11428333	Promoter	1.97	-0.28	-0.23	16.89	0.04
chr22	TXNRD2	68	A_17_P11431365	Gene body	1.1	0.76	0.37	1.21	0.05
chr22	SCARF2	248	A_17_P11433498	Gene body	1.26	-0.09	0.15	3.52	0.06
chr22	BCR	189	A_17_P17265725	Promoter	1.33	0.56	0.45	0.63	0.15
chr22	MMP11	62	A_17_P11444026	Promoter	1.38	0.51	0.7	1.36	0.07
chr22	GAS2L1	166	A_17_P17273887	Promoter	1.17	0.22	-0.02	2.17	0.14
chr22	GAS2L1	232	A_17_P11465555	Downstream	1.07	-0.59	-0.56	3.07	0.17
chr22	SMTN	61	A_17_P11472847	Downstream	1.11	-0.21	-0.19	3.25	0.11
chr22	NCF4	24	A_17_P17280684	Distant	1.44	-0.11	-0.33	3.51	0.11
chr22	NCF4	24	A_17_P11494911	Distant	1.63	-0.28	-0.45	3.79	0.14
chr22	TST	153	A_17_P11495551	Promoter	1.1	0.61	0.29	0.78	0.11
chr22	TMPRSS6	34	A_17_P17280902	Gene body	1.22	0.64	0.7	0.51	0.12
chr22	2013-09-08	68	A_17_P11514005	Promoter	1.66	-0.32	-0.14	5.99	0.11
chr22	BIK	19	A_17_P11518035	Upstream	1.3	0.1	0.08	2.93	0.09
chr22	PRR5	57	A_17_P11524621	Gene body	1.48	0.92	0.75	0.81	0.13
chr22	PHF21B	273	A_17_P11525819	Promoter	1.2	-0.43	-0.29	3.9	0.1
chr22	PHF21B	273	A_17_P17290764	Promoter	1	0.56	0.48	0.71	0.06
chr22	ZBED4	200	A_17_P11548244	Distant	1.57	0.74	0.64	0.72	0.16
chr22	ZBED4	200	A_17_P17297549	Distant	2.44	0.68	0.67	3.09	0.15
chr22	ALG12	116	A_17_P11548484	Promoter	1.71	-0.24	-0.43	4.54	0.13
chr22	ALG12	116	A_17_P11548485	Promoter	2.19	-0.31	-0.39	13.22	0.08
chr22	NCAPH2	538	A_17_P11550793	Downstream	1.38	-0.67	-0.49	3.47	0.18
chr22	NCAPH2	538	A_17_P11550794	Downstream	1.74	-0.41	-0.19	8.45	0.11
chr22	NCAPH2	538	A_17_P11550795	Downstream	2.92	-0.51	-0.15	16.98	0.11
chrX	RBBP7	143	A_17_P17322310	Promoter	1.43	0.84	0.83	0.68	0.07
chrX	RPS6KA3	204	A_17_P11629043	Promoter	1.29	0.23	0.27	1.8	0.12
chrX	FAM47C	18	A_17_P11700660	Gene body	1.42	0.72	0.55	1.55	0.07
chrX	PPP1R2P9	26	A_17_P17337200	Gene body	1.14	0.78	0.5	0.55	0.1
chrX	MAOA	52	A_17_P11725659	Upstream	1.02	0.19	-0.03	1.01	0.14
chrX	MIR222	68	A_17_P17338542	Distant	1.62	0.23	0.28	2.18	0.13
chrX	TIMM17B	91	A_17_P17341582	Downstream	1.03	0.35	0.21	0.64	0.14
chrX	SLC7A3	27	A_17_P17355283	Promoter	2.75	1	0.92	6.34	0.13
chrX	LONRF3	168	A_17_P17391106	Promoter	1.05	0.26	0.35	0.83	0.13
chrX	PGRMC1	36	A_17_P11914163	Distant	1.89	0.85	0.76	1.8	0.14
chrX	AIFM1	59	A_17_P11950314	Distant	1.63	-0.2	-0.31	4.77	0.15
chrX	GPC4	233	A_17_P11964401	Promoter	1.3	-0.46	-0.08	3.17	0.17
chrX	GPR101	60	A_17_P17402596	Distant	1	0.27	0.23	1.08	0.14
chrX	ZIC3	49	A_17_P17402807	Distant	1.6	0.9	0.88	1.38	0.06
chrX	MAMLD1	352	A_17_P12022544	Promoter	1.36	0.14	-0.07	1.59	0.17
