# Supplementary material for: Prolonged Treatment with DNMT Inhibitors Induces Distinct Effects in Promoters and Gene-Bodies
Source: PLoS One. 2013 Aug 6;8(8):e71099. doi: 10.1371/journal.pone.0071099 (PMC3735498; doi:10.1371/journal.pone.0071099)
Supplement: Table S7 — SKM, AZA, and DAC refer to expression level of corresponding samples MOCK-, AZA-, and DAC-treated cells respectively. AZA/SKM is the ratio between AZA- and MOCK-treated SKM cells. DAC/SKM is the ratio between DAC- and MOCK-treated SKM cells. DEM/CTL is the mean of ratios from AZA/SKM and DAC/SKM. (XLS) [file pone.0071099.s020.xls]

## Sheet: Table_S7.txt
Genes upregulation > 2 folds
Affymetrix probe	Gene Symbol	Gene ID	DEM/CTL	AZA/SKM	DAC/SKM	SKM	AZA	DAC	Gene Info
204122_at	TYROBP	7305	43.744	43.7415	43.7465	1.25262	54.7912	54.7976	7305 [Gene Symbol: TYROBP] [Locus Tag: ] [Chromosome: 19] [Map Location: 19q13.1] [Description: TYRO protein tyrosine kinase binding protein] [Gene Type: protein-coding]
211506_s_at	IL8	3576	23.7411	25.3144	22.1679	0.992512	25.1248	22.0019	3576 [Gene Symbol: IL8] [Locus Tag: ] [Chromosome: 4] [Map Location: 4q13-q21] [Description: interleukin 8] [Gene Type: protein-coding]
207113_s_at	TNF	848	23.6076	24.9021	22.313	0.289575	7.21102	6.46128	7124 [Gene Symbol: TNF] [Locus Tag: DADB-70P7.1] [Chromosome: 6] [Map Location: 6p21.3] [Description: tumor necrosis factor] [Gene Type: protein-coding]
206207_at	CLC	1178	21.9784	20.8038	23.153	4.16219	86.5895	96.3673	1178 [Gene Symbol: CLC] [Locus Tag: ] [Chromosome: 19] [Map Location: 19q13.1] [Description: Charcot-Leyden crystal protein] [Gene Type: protein-coding]
204351_at	S100P	6286	17.8425	16.1305	19.5546	1.49277	24.0791	29.1906	6286 [Gene Symbol: S100P] [Locus Tag: ] [Chromosome: 4] [Map Location: 4p16] [Description: S100 calcium binding protein P] [Gene Type: protein-coding]
201739_at	SGK1	6446	11.8197	10.2982	13.3413	1.76622	18.1888	23.5637	6446 [Gene Symbol: SGK1] [Locus Tag: RP1-188K17.1] [Chromosome: 6] [Map Location: 6q23] [Description: serum/glucocorticoid regulated kinase 1] [Gene Type: protein-coding]
201422_at	LOC748630	748630	7.99812	7.23586	8.76037	3.77684	27.3287	33.0866	748630 [Gene Symbol: LOC748630] [Locus Tag: ] [Chromosome: 19] [Map Location: ] [Description: gamma-interferon-inducible lysosomal thiol reductase-like] [Gene Type: protein-coding]
209949_at	NCF2	4688	7.72066	6.88296	8.55836	1.01643	6.99608	8.69901	4688 [Gene Symbol: NCF2] [Locus Tag: RP1-127C7.5] [Chromosome: 1] [Map Location: 1q25] [Description: neutrophil cytosolic factor 2] [Gene Type: protein-coding]
217767_at	C3	718	7.27814	5.13299	9.42329	3.20818	16.4675	30.2316	718 [Gene Symbol: C3] [Locus Tag: ] [Chromosome: 19] [Map Location: 19p13.3-p13.2] [Description: complement component 3] [Gene Type: protein-coding]
236285_at	KLHDC7B	113730	6.95704	8.16471	5.74937	1.75067	14.2937	10.0653	113730 [Gene Symbol: KLHDC7B] [Locus Tag: ] [Chromosome: 22] [Map Location: 22q13.33] [Description: kelch domain containing 7B] [Gene Type: protein-coding]
209396_s_at	CHI3L1	1116	6.39725	6.27235	6.52215	7.90401	49.5767	51.5511	1116 [Gene Symbol: CHI3L1] [Locus Tag: ] [Chromosome: 1] [Map Location: 1q32.1] [Description: chitinase 3-like 1 (cartilage glycoprotein-39)] [Gene Type: protein-coding]
203535_at	S100A9	6280	6.39099	4.56607	8.2159	3.43127	15.6674	28.191	6280 [Gene Symbol: S100A9] [Locus Tag: ] [Chromosome: 1] [Map Location: 1q21] [Description: S100 calcium binding protein A9] [Gene Type: protein-coding]
214453_s_at	IFI44	10561	6.29499	8.16184	4.42813	1.27373	10.396	5.64025	10561 [Gene Symbol: IFI44] [Locus Tag: ] [Chromosome: 1] [Map Location: 1p31.1] [Description: interferon-induced protein 44] [Gene Type: protein-coding]
202859_x_at	IL8	3576	6.28044	6.18796	6.37291	14.5804	90.2232	92.9198	3576 [Gene Symbol: IL8] [Locus Tag: ] [Chromosome: 4] [Map Location: 4q13-q21] [Description: interleukin 8] [Gene Type: protein-coding]
204103_at	CCL4	6351	5.91164	5.81005	6.01324	7.53751	43.7933	45.3249	6351 [Gene Symbol: CCL4] [Locus Tag: ] [Chromosome: 17] [Map Location: 17q12] [Description: chemokine (C-C motif) ligand 4] [Gene Type: protein-coding]
211071_s_at	MLLT11	10962	5.5826	5.59166	5.57354	2.52523	14.1202	14.0745	10962 [Gene Symbol: MLLT11] [Locus Tag: ] [Chromosome: 1] [Map Location: 1q21] [Description: myeloid/lymphoid or mixed-lineage leukemia (trithorax homolog, Drosophila); translocated to, 11] [Gene Type: protein-coding]
202917_s_at	S100A8	6279	5.56269	3.88933	7.23605	10.4929	40.8105	75.9274	6279 [Gene Symbol: S100A8] [Locus Tag: ] [Chromosome: 1] [Map Location: 1q21] [Description: S100 calcium binding protein A8] [Gene Type: protein-coding]
209395_at	CHI3L1	1116	5.531	5.47915	5.58285	10.6918	58.5818	59.6906	1116 [Gene Symbol: CHI3L1] [Locus Tag: ] [Chromosome: 1] [Map Location: 1q32.1] [Description: chitinase 3-like 1 (cartilage glycoprotein-39)] [Gene Type: protein-coding]
222162_s_at	ADAMTS1	9510	5.48599	5.58371	5.38828	1.08995	6.08597	5.87296	9510 [Gene Symbol: ADAMTS1] [Locus Tag: ] [Chromosome: 21] [Map Location: 21q21.2] [Description: ADAM metallopeptidase with thrombospondin type 1 motif, 1] [Gene Type: protein-coding]
211924_s_at	PLAUR	5329	5.24356	4.77681	5.71031	1.19689	5.71731	6.8346	5329 [Gene Symbol: PLAUR] [Locus Tag: ] [Chromosome: 19] [Map Location: 19q13] [Description: plasminogen activator, urokinase receptor] [Gene Type: protein-coding]
209875_s_at	SPP1	6696	5.12467	2.73756	7.51178	1.7773	4.86547	13.3507	6696 [Gene Symbol: SPP1] [Locus Tag: PSEC0156] [Chromosome: 4] [Map Location: 4q22.1] [Description: secreted phosphoprotein 1] [Gene Type: protein-coding]
217028_at	CXCR4	7852	5.08833	4.99376	5.1829	4.00052	19.9776	20.7343	7852 [Gene Symbol: CXCR4] [Locus Tag: ] [Chromosome: 2] [Map Location: 2q21] [Description: chemokine (C-X-C motif) receptor 4] [Gene Type: protein-coding]
206134_at	ADAMDEC1	27299	4.62795	4.16193	5.09397	2.21834	9.23258	11.3002	27299 [Gene Symbol: ADAMDEC1] [Locus Tag: ] [Chromosome: 8] [Map Location: 8p21.2] [Description: ADAM-like, decysin 1] [Gene Type: protein-coding]
208981_at	PECAM1	454766	4.57276	3.86289	5.28263	1.00959	3.89994	5.33331	454766 [Gene Symbol: PECAM1] [Locus Tag: ] [Chromosome: 17] [Map Location: ] [Description: platelet/endothelial cell adhesion molecule 1] [Gene Type: protein-coding]
208982_at	PECAM1	454766	4.55712	3.77371	5.34052	2.01502	7.60411	10.7613	454766 [Gene Symbol: PECAM1] [Locus Tag: ] [Chromosome: 17] [Map Location: ] [Description: platelet/endothelial cell adhesion molecule 1] [Gene Type: protein-coding]
219010_at	C1orf106	55765	4.01035	3.87201	4.14869	2.28421	8.8445	9.47649	55765 [Gene Symbol: C1orf106] [Locus Tag: ] [Chromosome: 1] [Map Location: 1q32.1] [Description: chromosome 1 open reading frame 106] [Gene Type: protein-coding]
222218_s_at	PILRA	29992	4.00113	4.02889	3.97338	1.24263	5.00645	4.93745	29992 [Gene Symbol: PILRA] [Locus Tag: ] [Chromosome: 7] [Map Location: 7q22.1] [Description: paired immunoglobin-like type 2 receptor alpha] [Gene Type: protein-coding]
223551_at	LOC472115	472115	3.88489	3.5707	4.19907	5.5919	19.967	23.4808	472115 [Gene Symbol: LOC472115] [Locus Tag: ] [Chromosome: 6] [Map Location: ] [Description: cAMP-dependent protein kinase inhibitor beta-like] [Gene Type: protein-coding]
223640_at	HCST	10870	3.85408	3.95216	3.756	4.76927	18.8489	17.9134	10870 [Gene Symbol: HCST] [Locus Tag: UNQ587/PRO1157] [Chromosome: 19] [Map Location: 19q13.1] [Description: hematopoietic cell signal transducer] [Gene Type: protein-coding]
204653_at	TFAP2A	7020	3.723	4.13979	3.30622	1.67963	6.95334	5.55324	7020 [Gene Symbol: TFAP2A] [Locus Tag: RP1-290I10.1] [Chromosome: 6] [Map Location: 6p24] [Description: transcription factor AP-2 alpha (activating enhancer binding protein 2 alpha)] [Gene Type: protein-coding]
219434_at	TREM1	54210	3.58329	3.47943	3.68714	1.2945	4.50413	4.773	54210 [Gene Symbol: TREM1] [Locus Tag: ] [Chromosome: 6] [Map Location: 6p21.1] [Description: triggering receptor expressed on myeloid cells 1] [Gene Type: protein-coding]
205237_at	FCN1	2219	3.55336	3.31653	3.79019	5.14234	17.0547	19.4904	2219 [Gene Symbol: FCN1] [Locus Tag: RP11-447M12.1] [Chromosome: 9] [Map Location: 9q34] [Description: ficolin (collagen/fibrinogen domain containing) 1] [Gene Type: protein-coding]
204548_at	STAR	6770	3.44916	3.51187	3.38646	1.99745	7.01479	6.76429	6770 [Gene Symbol: STAR] [Locus Tag: ] [Chromosome: 8] [Map Location: 8p11.2] [Description: steroidogenic acute regulatory protein] [Gene Type: protein-coding]
203411_s_at	LMNA	4000	3.39796	3.38647	3.40945	3.23089	10.9413	11.0156	4000 [Gene Symbol: LMNA] [Locus Tag: RP11-54H19.1] [Chromosome: 1] [Map Location: 1q22] [Description: lamin A/C] [Gene Type: protein-coding]
202180_s_at	MVP	9961	3.33134	3.2305	3.43217	1.24833	4.03273	4.28448	9961 [Gene Symbol: MVP] [Locus Tag: ] [Chromosome: 16] [Map Location: 16p11.2] [Description: major vault protein] [Gene Type: protein-coding]
204415_at	IFI6	2537	3.3013	4.19686	2.40574	15.596	65.4542	37.5198	2537 [Gene Symbol: IFI6] [Locus Tag: RP11-288L9.2] [Chromosome: 1] [Map Location: 1p35] [Description: interferon, alpha-inducible protein 6] [Gene Type: protein-coding]
209312_x_at	HLA-DRB1; LOC100507714; LOC100507709	3123; 100507714; 100507709	3.29868	2.81553	3.78183	1.44762	4.07581	5.47464	3123 [Gene Symbol: HLA-DRB1] [Locus Tag: XXbac-BPG161M6.1] [Chromosome: 6] [Map Location: 6p21.3] [Description: major histocompatibility complex, class II, DR beta 1] [Gene Type: protein-coding]; 100507714 [Gene Symbol: LOC100507714] [Locus Tag: ] [Chromosome: 6] [Map Location: ] [Description: HLA class II histocompatibility antigen, DRB1-7 beta chain-like] [Gene Type: protein-coding]; 100507709 …
201170_s_at	BHLHE40	8553	3.26222	3.25076	3.27368	2.90411	9.44057	9.50712	8553 [Gene Symbol: BHLHE40] [Locus Tag: ] [Chromosome: 3] [Map Location: 3p26] [Description: basic helix-loop-helix family, member e40] [Gene Type: protein-coding]
39402_at	IL1B	3553	3.2555	2.95826	3.55275	1.37621	4.07117	4.88932	3553 [Gene Symbol: IL1B] [Locus Tag: ] [Chromosome: 2] [Map Location: 2q14] [Description: interleukin 1, beta] [Gene Type: protein-coding]
209325_s_at	RGS16	6004	3.22689	3.12185	3.33193	1.47375	4.60084	4.91045	6004 [Gene Symbol: RGS16] [Locus Tag: ] [Chromosome: 1] [Map Location: 1q25-q31] [Description: regulator of G-protein signaling 16] [Gene Type: protein-coding]
201041_s_at	DUSP1	1843	3.22494	2.87817	3.5717	6.46586	18.6099	23.0941	1843 [Gene Symbol: DUSP1] [Locus Tag: ] [Chromosome: 5] [Map Location: 5q34] [Description: dual specificity phosphatase 1] [Gene Type: protein-coding]
204439_at	IFI44L	10964	3.21372	4.41973	2.0077	1.19012	5.26002	2.38941	10964 [Gene Symbol: IFI44L] [Locus Tag: GS3686] [Chromosome: 1] [Map Location: 1p31.1] [Description: interferon-induced protein 44-like] [Gene Type: protein-coding]
210140_at	CST7	8530	3.15994	3.32048	2.99941	2.57431	8.54794	7.72141	8530 [Gene Symbol: CST7] [Locus Tag: ] [Chromosome: 20] [Map Location: 20p11.21] [Description: cystatin F (leukocystatin)] [Gene Type: protein-coding]
203477_at	COL15A1	1306	3.07035	2.76369	3.37702	1.00921	2.78915	3.40814	1306 [Gene Symbol: COL15A1] [Locus Tag: ] [Chromosome: 9] [Map Location: 9q21-q22] [Description: collagen, type XV, alpha 1] [Gene Type: protein-coding]
200766_at	CTSD	1509	3.06581	2.78441	3.34722	1.62336	4.5201	5.43373	1509 [Gene Symbol: CTSD] [Locus Tag: ] [Chromosome: 11] [Map Location: 11p15.5] [Description: cathepsin D] [Gene Type: protein-coding]
214022_s_at	IFITM1	8519	3.06497	3.83967	2.29028	11.2998	43.3877	25.8798	8519 [Gene Symbol: IFITM1] [Locus Tag: ] [Chromosome: 11] [Map Location: 11p15.5] [Description: interferon induced transmembrane protein 1] [Gene Type: protein-coding]
218831_s_at	FCGRT	2217	3.04178	2.84828	3.23527	2.31592	6.59639	7.49263	2217 [Gene Symbol: FCGRT] [Locus Tag: ] [Chromosome: 19] [Map Location: 19q13.3] [Description: Fc fragment of IgG, receptor, transporter, alpha] [Gene Type: protein-coding]
205483_s_at	ISG15	9636	3.028	3.67254	2.38345	21.8289	80.1676	52.0281	9636 [Gene Symbol: ISG15] [Locus Tag: ] [Chromosome: 1] [Map Location: 1p36.33] [Description: ISG15 ubiquitin-like modifier] [Gene Type: protein-coding]
201565_s_at	ID2	3398	3.0271	2.64566	3.40853	9.96754	26.3707	33.9747	3398 [Gene Symbol: ID2] [Locus Tag: ] [Chromosome: 2] [Map Location: 2p25] [Description: inhibitor of DNA binding 2, dominant negative helix-loop-helix protein] [Gene Type: protein-coding]
202241_at	TRIB1	10221	3.02479	2.92912	3.12047	15.0421	44.06	46.9382	10221 [Gene Symbol: TRIB1] [Locus Tag: ] [Chromosome: 8] [Map Location: 8q24.13] [Description: tribbles homolog 1 (Drosophila)] [Gene Type: protein-coding]
212099_at	RHOB	388	3.00847	2.88151	3.13544	1.32484	3.81753	4.15395	388 [Gene Symbol: RHOB] [Locus Tag: ] [Chromosome: 2] [Map Location: 2p24] [Description: ras homolog family member B] [Gene Type: protein-coding]
219935_at	ADAMTS5	11096	2.95672	2.93656	2.97689	1.12566	3.30556	3.35096	11096 [Gene Symbol: ADAMTS5] [Locus Tag: ] [Chromosome: 21] [Map Location: 21q21.3] [Description: ADAM metallopeptidase with thrombospondin type 1 motif, 5] [Gene Type: protein-coding]
212192_at	KCTD12	115207	2.9494	2.26071	3.6381	1.51383	3.42233	5.50747	115207 [Gene Symbol: KCTD12] [Locus Tag: ] [Chromosome: 13] [Map Location: 13q22.3] [Description: potassium channel tetramerisation domain containing 12] [Gene Type: protein-coding]
202086_at	MX1	4599	2.93389	3.71801	2.14977	6.02372	22.3962	12.9496	4599 [Gene Symbol: MX1] [Locus Tag: ] [Chromosome: 21] [Map Location: 21q22.3] [Description: myxovirus (influenza virus) resistance 1, interferon-inducible protein p78 (mouse)] [Gene Type: protein-coding]
219892_at	TM6SF1	53346	2.91712	2.80998	3.02426	1.38768	3.89936	4.19671	53346 [Gene Symbol: TM6SF1] [Locus Tag: ] [Chromosome: 15] [Map Location: 15q24-q26] [Description: transmembrane 6 superfamily member 1] [Gene Type: protein-coding]
200953_s_at	CCND2	894	2.88105	3.52769	2.23441	1.6991	5.99388	3.79648	894 [Gene Symbol: CCND2] [Locus Tag: ] [Chromosome: 12] [Map Location: 12p13] [Description: cyclin D2] [Gene Type: protein-coding]
223343_at	MS4A7	58475	2.8493	2.38922	3.30937	2.36799	5.65766	7.83656	58475 [Gene Symbol: MS4A7] [Locus Tag: ] [Chromosome: 11] [Map Location: 11q12] [Description: membrane-spanning 4-domains, subfamily A, member 7] [Gene Type: protein-coding]
209324_s_at	RGS16	6004	2.84635	2.67938	3.01331	2.58178	6.91758	7.77971	6004 [Gene Symbol: RGS16] [Locus Tag: ] [Chromosome: 1] [Map Location: 1q25-q31] [Description: regulator of G-protein signaling 16] [Gene Type: protein-coding]
217478_s_at	HLA-DMA	3108	2.84163	2.70263	2.98062	1.23803	3.34593	3.69009	3108 [Gene Symbol: HLA-DMA] [Locus Tag: DAAP-27A1.5] [Chromosome: 6] [Map Location: 6p21.3] [Description: major histocompatibility complex, class II, DM alpha] [Gene Type: protein-coding]
203153_at	IFIT1	3434	2.82564	3.63432	2.01695	5.2574	19.1071	10.6039	3434 [Gene Symbol: IFIT1] [Locus Tag: RP11-168O10.1] [Chromosome: 10] [Map Location: 10q23.31] [Description: interferon-induced protein with tetratricopeptide repeats 1] [Gene Type: protein-coding]
203923_s_at	CYBB	1536	2.80992	2.65999	2.95986	5.2958	14.0868	15.6748	1536 [Gene Symbol: CYBB] [Locus Tag: ] [Chromosome: X] [Map Location: Xp21.1] [Description: cytochrome b-245, beta polypeptide] [Gene Type: protein-coding]
201490_s_at	PPIF	10105	2.79362	2.75237	2.83486	3.17908	8.75	9.01222	10105 [Gene Symbol: PPIF] [Locus Tag: RP11-342M3.4] [Chromosome: 10] [Map Location: 10q22-q23] [Description: peptidylprolyl isomerase F] [Gene Type: protein-coding]
206715_at	TFEC	22797	2.78562	2.8481	2.72313	2.81368	8.01367	7.66202	22797 [Gene Symbol: TFEC] [Locus Tag: ] [Chromosome: 7] [Map Location: 7q31.2] [Description: transcription factor EC] [Gene Type: protein-coding]
201601_x_at	IFITM1	8519	2.77552	3.32221	2.22884	12.7666	42.4132	28.4546	8519 [Gene Symbol: IFITM1] [Locus Tag: ] [Chromosome: 11] [Map Location: 11p15.5] [Description: interferon induced transmembrane protein 1] [Gene Type: protein-coding]
209189_at	FOS	2353	2.74398	2.50907	2.97889	5.32876	13.3702	15.8738	2353 [Gene Symbol: FOS] [Locus Tag: ] [Chromosome: 14] [Map Location: 14q24.3] [Description: FBJ murine osteosarcoma viral oncogene homolog] [Gene Type: protein-coding]
223502_s_at	TNFSF13B	10673	2.74108	2.94596	2.5362	4.72631	13.9235	11.9869	10673 [Gene Symbol: TNFSF13B] [Locus Tag: RP11-153I24.1] [Chromosome: 13] [Map Location: 13q32-q34] [Description: tumor necrosis factor (ligand) superfamily, member 13b] [Gene Type: protein-coding]
204232_at	FCER1G	2207	2.73481	2.59391	2.8757	10.1742	26.3909	29.2578	2207 [Gene Symbol: FCER1G] [Locus Tag: ] [Chromosome: 1] [Map Location: 1q23] [Description: Fc fragment of IgE, high affinity I, receptor for; gamma polypeptide] [Gene Type: protein-coding]
221766_s_at	FAM46A	55603	2.72919	2.88272	2.57566	11.6093	33.4663	29.9016	55603 [Gene Symbol: FAM46A] [Locus Tag: RP1-300G12.3] [Chromosome: 6] [Map Location: 6q14] [Description: family with sequence similarity 46, member A] [Gene Type: protein-coding]
204858_s_at	TYMP	1890	2.7259	3.01885	2.43295	1.27849	3.85957	3.1105	1890 [Gene Symbol: TYMP] [Locus Tag: ] [Chromosome: 22] [Map Location: 22q13.33] [Description: thymidine phosphorylase] [Gene Type: protein-coding]
214467_at	GPR65	8477	2.71526	2.55681	2.87371	1.19125	3.04582	3.42333	8477 [Gene Symbol: GPR65] [Locus Tag: ] [Chromosome: 14] [Map Location: 14q31-q32.1] [Description: G protein-coupled receptor 65] [Gene Type: protein-coding]
224973_at	FAM46A	55603	2.71445	2.93075	2.49815	7.31607	21.4416	18.2767	55603 [Gene Symbol: FAM46A] [Locus Tag: RP1-300G12.3] [Chromosome: 6] [Map Location: 6q14] [Description: family with sequence similarity 46, member A] [Gene Type: protein-coding]
210142_x_at	FLOT1	10211	2.70076	2.73647	2.66504	2.53902	6.94795	6.76659	10211 [Gene Symbol: FLOT1] [Locus Tag: DADB-118P11.2] [Chromosome: 6] [Map Location: 6p21.3] [Description: flotillin 1] [Gene Type: protein-coding]
214581_x_at	TNFRSF21	27242	2.68374	2.24961	3.11788	1.33729	3.00836	4.1695	27242 [Gene Symbol: TNFRSF21] [Locus Tag: UNQ437/PRO868] [Chromosome: 6] [Map Location: 6p21.1] [Description: tumor necrosis factor receptor superfamily, member 21] [Gene Type: protein-coding]
202073_at	OPTN	10133	2.67842	3.0428	2.31403	1.18196	3.59648	2.7351	10133 [Gene Symbol: OPTN] [Locus Tag: RP11-730A19.1] [Chromosome: 10] [Map Location: 10p13] [Description: optineurin] [Gene Type: protein-coding]
208749_x_at	FLOT1	10211	2.64853	2.67612	2.62094	2.70006	7.22568	7.07672	10211 [Gene Symbol: FLOT1] [Locus Tag: DADB-118P11.2] [Chromosome: 6] [Map Location: 6p21.3] [Description: flotillin 1] [Gene Type: protein-coding]
219183_s_at	CYTH4	27128	2.63225	2.57396	2.69054	1.0061	2.58967	2.70696	27128 [Gene Symbol: CYTH4] [Locus Tag: ] [Chromosome: 22] [Map Location: 22q12.3-q13.1] [Description: cytohesin 4] [Gene Type: protein-coding]
202988_s_at	RGS1	5996	2.62479	2.67317	2.57642	2.00826	5.36842	5.17411	5996 [Gene Symbol: RGS1] [Locus Tag: ] [Chromosome: 1] [Map Location: 1q31] [Description: regulator of G-protein signaling 1] [Gene Type: protein-coding]
204622_x_at	NR4A2	4929	2.60733	2.71867	2.49599	1.78364	4.84912	4.45193	4929 [Gene Symbol: NR4A2] [Locus Tag: ] [Chromosome: 2] [Map Location: 2q22-q23] [Description: nuclear receptor subfamily 4, group A, member 2] [Gene Type: protein-coding]
216248_s_at	NR4A2	4929	2.59083	2.6452	2.53645	1.73677	4.59411	4.40522	4929 [Gene Symbol: NR4A2] [Locus Tag: ] [Chromosome: 2] [Map Location: 2q22-q23] [Description: nuclear receptor subfamily 4, group A, member 2] [Gene Type: protein-coding]
213746_s_at	FLNA	2316	2.58756	2.5432	2.63193	4.47292	11.3755	11.7724	2316 [Gene Symbol: FLNA] [Locus Tag: XX-FW83128A1.1] [Chromosome: X] [Map Location: Xq28] [Description: filamin A, alpha] [Gene Type: protein-coding]
206584_at	LY96	23643	2.56733	2.4333	2.70137	1.97279	4.80039	5.32924	23643 [Gene Symbol: LY96] [Locus Tag: ] [Chromosome: 8] [Map Location: 8q21.11] [Description: lymphocyte antigen 96] [Gene Type: protein-coding]
201106_at	GPX4	2879	2.51487	2.61194	2.4178	14.7737	38.5881	35.72	2879 [Gene Symbol: GPX4] [Locus Tag: ] [Chromosome: 19] [Map Location: 19p13.3] [Description: glutathione peroxidase 4] [Gene Type: protein-coding]
201641_at	BST2	684	2.50555	2.82639	2.18471	11.0555	31.2472	24.1531	684 [Gene Symbol: BST2] [Locus Tag: ] [Chromosome: 19] [Map Location: 19p13.1] [Description: bone marrow stromal cell antigen 2] [Gene Type: protein-coding]
213887_s_at	POLR2E	5434	2.50398	2.47936	2.5286	5.92782	14.6972	14.9891	5434 [Gene Symbol: POLR2E] [Locus Tag: ] [Chromosome: 19] [Map Location: 19p13.3] [Description: polymerase (RNA) II (DNA directed) polypeptide E, 25kDa] [Gene Type: protein-coding]
234303_s_at	GPR85	54329	2.49018	2.49658	2.48378	1.05392	2.63119	2.61769	54329 [Gene Symbol: GPR85] [Locus Tag: ] [Chromosome: 7] [Map Location: 7q31] [Description: G protein-coupled receptor 85] [Gene Type: protein-coding]
32128_at	CCL18	6362	2.48908	2.43373	2.54442	1.92485	4.68459	4.89764	6362 [Gene Symbol: CCL18] [Locus Tag: ] [Chromosome: 17] [Map Location: 17q11.2] [Description: chemokine (C-C motif) ligand 18 (pulmonary and activation-regulated)] [Gene Type: protein-coding]
221841_s_at	KLF4	9314	2.48162	2.33069	2.63254	3.51025	8.18131	9.24087	9314 [Gene Symbol: KLF4] [Locus Tag: RP11-150J11.1] [Chromosome: 9] [Map Location: 9q31] [Description: Kruppel-like factor 4 (gut)] [Gene Type: protein-coding]
202720_at	TES	26136	2.47944	2.37502	2.58385	3.16872	7.52577	8.18751	26136 [Gene Symbol: TES] [Locus Tag: ] [Chromosome: 7] [Map Location: 7q31.2] [Description: testis derived transcript (3 LIM domains)] [Gene Type: protein-coding]
201858_s_at	SRGN	5552	2.46989	2.50058	2.4392	78.352	195.925	191.116	5552 [Gene Symbol: SRGN] [Locus Tag: ] [Chromosome: 10] [Map Location: 10q22.1] [Description: serglycin] [Gene Type: protein-coding]
207419_s_at	RAC2	5880	2.46399	2.52126	2.40671	2.98841	7.53458	7.19224	5880 [Gene Symbol: RAC2] [Locus Tag: ] [Chromosome: 22] [Map Location: 22q13.1] [Description: ras-related C3 botulinum toxin substrate 2 (rho family, small GTP binding protein Rac2)] [Gene Type: protein-coding]
201590_x_at	ANXA2	302	2.46045	2.29086	2.63004	19.1285	43.8207	50.3086	302 [Gene Symbol: ANXA2] [Locus Tag: ] [Chromosome: 15] [Map Location: 15q22.2] [Description: annexin A2] [Gene Type: protein-coding]
202668_at	EFNB2	1948	2.45231	2.5727	2.33192	2.78175	7.15662	6.48682	1948 [Gene Symbol: EFNB2] [Locus Tag: RP11-272L14.1] [Chromosome: 13] [Map Location: 13q33] [Description: ephrin-B2] [Gene Type: protein-coding]
201466_s_at	JUN	3725	2.45168	2.43091	2.47245	5.19748	12.6346	12.8505	3725 [Gene Symbol: JUN] [Locus Tag: ] [Chromosome: 1] [Map Location: 1p32-p31] [Description: jun proto-oncogene] [Gene Type: protein-coding]
210427_x_at	ANXA2	302	2.44905	2.27006	2.62803	18.547	42.1029	48.7423	302 [Gene Symbol: ANXA2] [Locus Tag: ] [Chromosome: 15] [Map Location: 15q22.2] [Description: annexin A2] [Gene Type: protein-coding]
218723_s_at	RGCC	28984	2.43733	2.65635	2.21831	3.94827	10.488	8.75848	28984 [Gene Symbol: RGCC] [Locus Tag: ] [Chromosome: 13] [Map Location: 13q14.11] [Description: regulator of cell cycle] [Gene Type: protein-coding]
202855_s_at	SLC16A3	9123	2.42695	2.43096	2.42295	2.45582	5.97002	5.95033	9123 [Gene Symbol: SLC16A3] [Locus Tag: ] [Chromosome: 17] [Map Location: 17q25] [Description: solute carrier family 16, member 3 (monocarboxylic acid transporter 4)] [Gene Type: protein-coding]
203888_at	THBD	7056	2.41253	2.23193	2.59313	4.15655	9.27714	10.7785	7056 [Gene Symbol: THBD] [Locus Tag: ] [Chromosome: 20] [Map Location: 20p11.2] [Description: thrombomodulin] [Gene Type: protein-coding]
210845_s_at	PLAUR	5329	2.41029	2.22253	2.59804	5.19865	11.5542	13.5063	5329 [Gene Symbol: PLAUR] [Locus Tag: ] [Chromosome: 19] [Map Location: 19q13] [Description: plasminogen activator, urokinase receptor] [Gene Type: protein-coding]
201939_at	PLK2	10769	2.40428	2.42076	2.3878	1.37532	3.32931	3.28398	10769 [Gene Symbol: PLK2] [Locus Tag: ] [Chromosome: 5] [Map Location: 5q12.1-q13.2] [Description: polo-like kinase 2] [Gene Type: protein-coding]
200866_s_at	PSAP	5660	2.37234	2.28	2.46469	6.63972	15.1386	16.3648	5660 [Gene Symbol: PSAP] [Locus Tag: ] [Chromosome: 10] [Map Location: 10q21-q22] [Description: prosaposin] [Gene Type: protein-coding]
213503_x_at	ANXA2	302	2.36692	2.19799	2.53585	17.991	39.544	45.6225	302 [Gene Symbol: ANXA2] [Locus Tag: ] [Chromosome: 15] [Map Location: 15q22.2] [Description: annexin A2] [Gene Type: protein-coding]
205352_at	SERPINI1	5274	2.35796	2.54977	2.16616	2.75775	7.03165	5.97373	5274 [Gene Symbol: SERPINI1] [Locus Tag: ] [Chromosome: 3] [Map Location: 3q26.1] [Description: serpin peptidase inhibitor, clade I (neuroserpin), member 1] [Gene Type: protein-coding]
216920_s_at	TARP	445347	2.35188	2.55176	2.15201	10.7597	27.4561	23.1549	445347 [Gene Symbol: TARP] [Locus Tag: ] [Chromosome: 7] [Map Location: 7p15-p14] [Description: TCR gamma alternate reading frame protein] [Gene Type: protein-coding]
203021_at	SLPI	6590	2.33444	2.25318	2.4157	13.94	31.4094	33.6749	6590 [Gene Symbol: SLPI] [Locus Tag: ] [Chromosome: 20] [Map Location: 20q12] [Description: secretory leukocyte peptidase inhibitor] [Gene Type: protein-coding]
230252_at	LPAR5	57121	2.33369	2.37392	2.29347	2.05869	4.88717	4.72154	57121 [Gene Symbol: LPAR5] [Locus Tag: ] [Chromosome: 12] [Map Location: 12p13.31] [Description: lysophosphatidic acid receptor 5] [Gene Type: protein-coding]
203936_s_at	MMP9	4318	2.32542	2.0128	2.63803	2.64494	5.32374	6.97745	4318 [Gene Symbol: MMP9] [Locus Tag: ] [Chromosome: 20] [Map Location: 20q11.2-q13.1] [Description: matrix metallopeptidase 9 (gelatinase B, 92kDa gelatinase, 92kDa type IV collagenase)] [Gene Type: protein-coding]
201387_s_at	UCHL1	7345	2.32333	2.15143	2.49523	2.74053	5.89607	6.83826	7345 [Gene Symbol: UCHL1] [Locus Tag: ] [Chromosome: 4] [Map Location: 4p14] [Description: ubiquitin carboxyl-terminal esterase L1 (ubiquitin thiolesterase)] [Gene Type: protein-coding]
202478_at	TRIB2	28951	2.31953	2.24144	2.39762	2.48529	5.57063	5.95878	28951 [Gene Symbol: TRIB2] [Locus Tag: ] [Chromosome: 2] [Map Location: 2p24.3] [Description: tribbles homolog 2 (Drosophila)] [Gene Type: protein-coding]
211962_s_at	ZFP36L1	677	2.31817	2.36179	2.27454	2.65838	6.27855	6.0466	677 [Gene Symbol: ZFP36L1] [Locus Tag: ] [Chromosome: 14] [Map Location: 14q22-q24] [Description: zinc finger protein 36, C3H type-like 1] [Gene Type: protein-coding]
204417_at	GALC	2581	2.30764	2.45272	2.16257	3.36042	8.24216	7.26712	2581 [Gene Symbol: GALC] [Locus Tag: ] [Chromosome: 14] [Map Location: 14q31] [Description: galactosylceramidase] [Gene Type: protein-coding]
212009_s_at	STIP1	10963	2.30104	2.32371	2.27837	1.31184	3.04833	2.98886	10963 [Gene Symbol: STIP1] [Locus Tag: ] [Chromosome: 11] [Map Location: 11q13] [Description: stress-induced-phosphoprotein 1] [Gene Type: protein-coding]
203281_s_at	UBA7	7318	2.29957	2.59237	2.00677	1.40631	3.64567	2.82214	7318 [Gene Symbol: UBA7] [Locus Tag: ] [Chromosome: 3] [Map Location: 3p21] [Description: ubiquitin-like modifier activating enzyme 7] [Gene Type: protein-coding]
224461_s_at	AIFM2	84883	2.29221	2.34862	2.2358	2.10553	4.9451	4.70756	84883 [Gene Symbol: AIFM2] [Locus Tag: ] [Chromosome: 10] [Map Location: 10q22.1] [Description: apoptosis-inducing factor, mitochondrion-associated, 2] [Gene Type: protein-coding]
211538_s_at	HSPA2	3306	2.25891	2.24306	2.27477	1.24954	2.80281	2.84242	3306 [Gene Symbol: HSPA2] [Locus Tag: ] [Chromosome: 14] [Map Location: 14q24.1] [Description: heat shock 70kDa protein 2] [Gene Type: protein-coding]
219929_s_at	ZFYVE21	79038	2.2346	2.2748	2.19441	1.41478	3.21834	3.1046	79038 [Gene Symbol: ZFYVE21] [Locus Tag: ] [Chromosome: 14] [Map Location: 14q32.33] [Description: zinc finger, FYVE domain containing 21] [Gene Type: protein-coding]
217188_s_at	C14orf1	11161	2.22241	2.32793	2.11689	1.71243	3.98641	3.62502	11161 [Gene Symbol: C14orf1] [Locus Tag: AD-011] [Chromosome: 14] [Map Location: 14q24.3] [Description: chromosome 14 open reading frame 1] [Gene Type: protein-coding]
219410_at	TMEM45A	55076	2.22187	2.06179	2.38195	7.91005	16.3089	18.8413	55076 [Gene Symbol: TMEM45A] [Locus Tag: ] [Chromosome: 3] [Map Location: 3q12.2] [Description: transmembrane protein 45A] [Gene Type: protein-coding]
204992_s_at	PFN2	5217	2.2091	2.1335	2.2847	1.4963	3.19235	3.41859	5217 [Gene Symbol: PFN2] [Locus Tag: ] [Chromosome: 3] [Map Location: 3q25.1] [Description: profilin 2] [Gene Type: protein-coding]
208960_s_at	KLF6	1316	2.19474	2.14609	2.2434	1.04607	2.24497	2.34676	1316 [Gene Symbol: KLF6] [Locus Tag: RP11-184A2.1] [Chromosome: 10] [Map Location: 10p15] [Description: Kruppel-like factor 6] [Gene Type: protein-coding]
216483_s_at	C19orf10	56005	2.19333	2.23753	2.14912	14.2371	31.856	30.5972	56005 [Gene Symbol: C19orf10] [Locus Tag: ] [Chromosome: 19] [Map Location: 19p13.3] [Description: chromosome 19 open reading frame 10] [Gene Type: protein-coding]
224177_s_at	CXorf26	51260	2.19319	2.25214	2.13423	2.82934	6.37208	6.03845	51260 [Gene Symbol: CXorf26] [Locus Tag: ] [Chromosome: X] [Map Location: Xq13.3] [Description: chromosome X open reading frame 26] [Gene Type: protein-coding]
208677_s_at	BSG	682	2.18906	2.25986	2.11826	3.05853	6.91186	6.47877	682 [Gene Symbol: BSG] [Locus Tag: UNQ6505/PRO21383] [Chromosome: 19] [Map Location: 19p13.3] [Description: basigin (Ok blood group)] [Gene Type: protein-coding]
209365_s_at	ECM1	1893	2.17966	2.25637	2.10296	2.09208	4.7205	4.39955	1893 [Gene Symbol: ECM1] [Locus Tag: RP11-54A4.6] [Chromosome: 1] [Map Location: 1q21] [Description: extracellular matrix protein 1] [Gene Type: protein-coding]
205114_s_at	CCL3; CCL3L3; CCL3L1	6348; 414062; 6349	2.17613	2.13846	2.2138	50.8377	108.714	112.545	6348 [Gene Symbol: CCL3] [Locus Tag: ] [Chromosome: 17] [Map Location: 17q12] [Description: chemokine (C-C motif) ligand 3] [Gene Type: protein-coding]; 414062 [Gene Symbol: CCL3L3] [Locus Tag: ] [Chromosome: 17] [Map Location: 17q21.1] [Description: chemokine (C-C motif) ligand 3-like 3] [Gene Type: protein-coding]; 6349 [Gene Symbol: CCL3L1] [Locus Tag: ] [Chromosome: 17] [Map Location: 17q21.1…
216250_s_at	LPXN	9404	2.16814	2.02718	2.30911	4.88745	9.90771	11.2856	9404 [Gene Symbol: LPXN] [Locus Tag: ] [Chromosome: 11] [Map Location: 11q12.1] [Description: leupaxin] [Gene Type: protein-coding]
207275_s_at	ACSL1	2180	2.15776	2.25908	2.05644	3.50974	7.92878	7.21755	2180 [Gene Symbol: ACSL1] [Locus Tag: ] [Chromosome: 4] [Map Location: 4q35] [Description: acyl-CoA synthetase long-chain family member 1] [Gene Type: protein-coding]
218051_s_at	NT5DC2	64943	2.14404	2.03414	2.25394	4.1795	8.50169	9.42033	64943 [Gene Symbol: NT5DC2] [Locus Tag: ] [Chromosome: 3] [Map Location: 3p21.1] [Description: 5'-nucleotidase domain containing 2] [Gene Type: protein-coding]
202275_at	G6PD	2539	2.13554	2.00746	2.26361	2.79812	5.6171	6.33386	2539 [Gene Symbol: G6PD] [Locus Tag: ] [Chromosome: X] [Map Location: Xq28] [Description: glucose-6-phosphate dehydrogenase] [Gene Type: protein-coding]
200859_x_at	FLNA	2316	2.13126	2.10099	2.16154	7.63361	16.0382	16.5004	2316 [Gene Symbol: FLNA] [Locus Tag: XX-FW83128A1.1] [Chromosome: X] [Map Location: Xq28] [Description: filamin A, alpha] [Gene Type: protein-coding]
210785_s_at	THEMIS2	9473	2.12926	2.09538	2.16314	3.74198	7.84085	8.09442	9473 [Gene Symbol: THEMIS2] [Locus Tag: RP4-547C9.2] [Chromosome: 1] [Map Location: 1p35.3] [Description: thymocyte selection associated family member 2] [Gene Type: protein-coding]
201850_at	CAPG	822	2.10201	2.05017	2.15386	16.8447	34.5346	36.2811	822 [Gene Symbol: CAPG] [Locus Tag: ] [Chromosome: 2] [Map Location: 2p11.2] [Description: capping protein (actin filament), gelsolin-like] [Gene Type: protein-coding]
201926_s_at	CD55	1604	2.09975	2.17897	2.02054	4.5202	9.84939	9.13323	1604 [Gene Symbol: CD55] [Locus Tag: RP11-357P18.1] [Chromosome: 1] [Map Location: 1q32] [Description: CD55 molecule, decay accelerating factor for complement (Cromer blood group)] [Gene Type: protein-coding]
222881_at	HPSE	10855	2.09796	2.01808	2.17784	1.0051	2.02837	2.18894	10855 [Gene Symbol: HPSE] [Locus Tag: ] [Chromosome: 4] [Map Location: 4q21.3] [Description: heparanase] [Gene Type: protein-coding]
208579_x_at	HIST1H2BK	85236	2.09441	2.02664	2.16217	6.98177	14.1495	15.0958	85236 [Gene Symbol: HIST1H2BK] [Locus Tag: ] [Chromosome: 6] [Map Location: 6p21.33] [Description: histone cluster 1, H2bk] [Gene Type: protein-coding]
200632_s_at	NDRG1	10397	2.08494	2.08791	2.08196	14.7727	30.8441	30.7562	10397 [Gene Symbol: NDRG1] [Locus Tag: ] [Chromosome: 8] [Map Location: 8q24.3] [Description: N-myc downstream regulated 1] [Gene Type: protein-coding]
214752_x_at	FLNA	2316	2.08453	2.06369	2.10538	7.354	15.1763	15.4829	2316 [Gene Symbol: FLNA] [Locus Tag: XX-FW83128A1.1] [Chromosome: X] [Map Location: Xq28] [Description: filamin A, alpha] [Gene Type: protein-coding]
207980_s_at	CITED2	10370	2.08069	2.10091	2.06048	2.5927	5.44703	5.3422	10370 [Gene Symbol: CITED2] [Locus Tag: ] [Chromosome: 6] [Map Location: 6q23.3] [Description: Cbp/p300-interacting transactivator, with Glu/Asp-rich carboxy-terminal domain, 2] [Gene Type: protein-coding]
201194_at	SEPW1	6415	2.07815	2.14526	2.01104	3.7118	7.96278	7.46456	6415 [Gene Symbol: SEPW1] [Locus Tag: ] [Chromosome: 19] [Map Location: 19q13.3] [Description: selenoprotein W, 1] [Gene Type: protein-coding]
205715_at	BST1	683	2.07197	2.0424	2.10154	2.83971	5.79983	5.96777	683 [Gene Symbol: BST1] [Locus Tag: ] [Chromosome: 4] [Map Location: 4p15] [Description: bone marrow stromal cell antigen 1] [Gene Type: protein-coding]
209500_x_at	TNFSF12-TNFSF13; TNFSF12; TNFSF13	407977; 8742; 8741	2.03444	2.00274	2.06615	2.2298	4.4657	4.60711	407977 [Gene Symbol: TNFSF12-TNFSF13] [Locus Tag: ] [Chromosome: 17] [Map Location: 17p13.1] [Description: TNFSF12-TNFSF13 readthrough] [Gene Type: protein-coding]; 8742 [Gene Symbol: TNFSF12] [Locus Tag: UNQ181/PRO207] [Chromosome: 17] [Map Location: 17p13] [Description: tumor necrosis factor (ligand) superfamily, member 12] [Gene Type: protein-coding]; 8741 [Gene Symbol: TNFSF13] [Locus Tag: UN…
Genes downregulation > 2 folds
Affymetrix probe	Gene Symbol	Gene ID	DEM/CTL	AZA/SKM	DAC/SKM	SKM	AZA	DAC	Gene Info
209170_s_at	GPM6B	2824	13.9925	12.6767	15.3083	3.82325	0.301596	0.24975	2824 [Gene Symbol: GPM6B] [Locus Tag: ] [Chromosome: X] [Map Location: Xp22.2] [Description: glycoprotein M6B] [Gene Type: protein-coding]			209170_s_at
209167_at	GPM6B	2824	11.8046	12.8846	10.7246	3.76204	0.291979	0.350786	2824 [Gene Symbol: GPM6B] [Locus Tag: ] [Chromosome: X] [Map Location: Xp22.2] [Description: glycoprotein M6B] [Gene Type: protein-coding]			209167_at
205051_s_at	KIT	3815	7.83355	9.17831	6.48879	13.5947	1.48118	2.09511	3815 [Gene Symbol: KIT] [Locus Tag: ] [Chromosome: 4] [Map Location: 4q11-q12] [Description: v-kit Hardy-Zuckerman 4 feline sarcoma viral oncogene homolog] [Gene Type: protein-coding]			205051_s_at
201667_at	GJA1	2697	5.99256	6.18736	5.79777	13.0661	2.11173	2.25364	2697 [Gene Symbol: GJA1] [Locus Tag: ] [Chromosome: 6] [Map Location: 6q21-q23.2] [Description: gap junction protein, alpha 1, 43kDa] [Gene Type: protein-coding]			201667_at
201427_s_at	SEPP1	6414	5.8303	5.92535	5.73524	7.49734	1.2653	1.30724	6414 [Gene Symbol: SEPP1] [Locus Tag: ] [Chromosome: 5] [Map Location: 5q31] [Description: selenoprotein P, plasma, 1] [Gene Type: protein-coding]			201427_s_at
204955_at	SRPX	8406	5.53283	4.81594	6.24973	6.45932	1.34124	1.03354	8406 [Gene Symbol: SRPX] [Locus Tag: ] [Chromosome: X] [Map Location: Xp21.1] [Description: sushi-repeat containing protein, X-linked] [Gene Type: protein-coding]			204955_at
202242_at	TSPAN7	7102	4.86776	4.39984	5.33567	2.62782	0.597253	0.4925	7102 [Gene Symbol: TSPAN7] [Locus Tag: ] [Chromosome: X] [Map Location: Xp11.4] [Description: tetraspanin 7] [Gene Type: protein-coding]			202242_at
230389_at	FNBP1	23048	4.61253	4.64317	4.58189	3.08643	0.664725	0.673616	23048 [Gene Symbol: FNBP1] [Locus Tag: ] [Chromosome: 9] [Map Location: 9q34] [Description: formin binding protein 1] [Gene Type: protein-coding]			230389_at
203440_at	CDH2	1000	4.51145	4.93218	4.09072	3.14145	0.63693	0.767946	1000 [Gene Symbol: CDH2] [Locus Tag: ] [Chromosome: 18] [Map Location: 18q11.2] [Description: cadherin 2, type 1, N-cadherin (neuronal)] [Gene Type: protein-coding]			203440_at
218501_at	ARHGEF3	50650	4.22094	5.00074	3.44114	8.93532	1.7868	2.59662	50650 [Gene Symbol: ARHGEF3] [Locus Tag: ] [Chromosome: 3] [Map Location: 3p21-p13] [Description: Rho guanine nucleotide exchange factor (GEF) 3] [Gene Type: protein-coding]			218501_at
203305_at	F13A1	462413; 462414	3.89037	4.04331	3.73744	4.62274	1.14331	1.23687	462413 [Gene Symbol: F13A1] [Locus Tag: ] [Chromosome: 6] [Map Location: ] [Description: coagulation factor XIII, A1 polypeptide] [Gene Type: protein-coding]; 462414 [Gene Symbol: F13A1] [Locus Tag: ] [Chromosome: 6] [Map Location: ] [Description: coagulation factor XIII, A1 polypeptide] [Gene Type: protein-coding]			203305_at
209168_at	GPM6B	2824	3.7404	3.78051	3.7003	2.50845	0.663521	0.677903	2824 [Gene Symbol: GPM6B] [Locus Tag: ] [Chromosome: X] [Map Location: Xp22.2] [Description: glycoprotein M6B] [Gene Type: protein-coding]			209168_at
219412_at	RAB38	23682	3.65194	3.93548	3.36839	3.65636	0.929076	1.08549	23682 [Gene Symbol: RAB38] [Locus Tag: ] [Chromosome: 11] [Map Location: 11q14] [Description: RAB38, member RAS oncogene family] [Gene Type: protein-coding]			219412_at
210026_s_at	CARD10	29775	3.58897	3.03011	4.14783	2.23321	0.737006	0.538404	29775 [Gene Symbol: CARD10] [Locus Tag: ] [Chromosome: 22] [Map Location: 22q13.1] [Description: caspase recruitment domain family, member 10] [Gene Type: protein-coding]			210026_s_at
214053_at	ERBB4	2066	3.39734	3.8139	2.98078	2.05484	0.538778	0.689365	2066 [Gene Symbol: ERBB4] [Locus Tag: ] [Chromosome: 2] [Map Location: 2q33.3-q34] [Description: v-erb-a erythroblastic leukemia viral oncogene homolog 4 (avian)] [Gene Type: protein-coding]			214053_at
206674_at	FLT3	2322	3.32911	3.30377	3.35446	12.0925	3.6602	3.6049	2322 [Gene Symbol: FLT3] [Locus Tag: RP11-153M24.3] [Chromosome: 13] [Map Location: 13q12] [Description: fms-related tyrosine kinase 3] [Gene Type: protein-coding]			206674_at
209470_s_at	GPM6A	2823	3.24421	3.71622	2.7722	2.61496	0.70366	0.943277	2823 [Gene Symbol: GPM6A] [Locus Tag: ] [Chromosome: 4] [Map Location: 4q34] [Description: glycoprotein M6A] [Gene Type: protein-coding]			209470_s_at
219236_at	PAQR6	79957	3.22807	3.03941	3.41674	5.00157	1.64558	1.46385	79957 [Gene Symbol: PAQR6] [Locus Tag: RP11-54H19.6] [Chromosome: 1] [Map Location: 1q22] [Description: progestin and adipoQ receptor family member VI] [Gene Type: protein-coding]			219236_at
218858_at	DEPTOR	64798	3.11148	3.10648	3.11648	4.84945	1.56107	1.55607	64798 [Gene Symbol: DEPTOR] [Locus Tag: ] [Chromosome: 8] [Map Location: 8q24.12] [Description: DEP domain containing MTOR-interacting protein] [Gene Type: protein-coding]			218858_at
213106_at	ATP8A1	10396	3.05444	3.04351	3.06538	5.57461	1.83164	1.81857	10396 [Gene Symbol: ATP8A1] [Locus Tag: ] [Chromosome: 4] [Map Location: 4p13] [Description: ATPase, aminophospholipid transporter (APLT), class I, type 8A, member 1] [Gene Type: protein-coding]			213106_at
212364_at	MYO1B	4430	3.04332	3.28075	2.80589	4.66698	1.42253	1.66328	4430 [Gene Symbol: MYO1B] [Locus Tag: ] [Chromosome: 2] [Map Location: 2q12-q34] [Description: myosin IB] [Gene Type: protein-coding]			212364_at
202747_s_at	ITM2A	9452	2.99806	2.97184	3.02427	14.3186	4.8181	4.73458	9452 [Gene Symbol: ITM2A] [Locus Tag: RP4-696H22.1] [Chromosome: X] [Map Location: Xq13.3-Xq21.2] [Description: integral membrane protein 2A] [Gene Type: protein-coding]			202747_s_at
214321_at	NOV	4856	2.92141	2.71394	3.12887	3.80021	1.40025	1.21456	4856 [Gene Symbol: NOV] [Locus Tag: ] [Chromosome: 8] [Map Location: 8q24.1] [Description: nephroblastoma overexpressed] [Gene Type: protein-coding]			214321_at
202746_at	ITM2A	9452	2.86791	2.8674	2.86842	23.0602	8.0422	8.03933	9452 [Gene Symbol: ITM2A] [Locus Tag: RP4-696H22.1] [Chromosome: X] [Map Location: Xq13.3-Xq21.2] [Description: integral membrane protein 2A] [Gene Type: protein-coding]			202746_at
209220_at	GPC3	2719	2.83611	2.38418	3.28804	3.19274	1.33914	0.971017	2719 [Gene Symbol: GPC3] [Locus Tag: AC002420.1] [Chromosome: X] [Map Location: Xq26.1] [Description: glypican 3] [Gene Type: protein-coding]			209220_at
200636_s_at	PTPRF	5792	2.83592	2.70017	2.97167	7.1082	2.63251	2.39199	5792 [Gene Symbol: PTPRF] [Locus Tag: ] [Chromosome: 1] [Map Location: 1p34] [Description: protein tyrosine phosphatase, receptor type, F] [Gene Type: protein-coding]			200636_s_at
219355_at	CXorf57	55086	2.76764	2.78088	2.7544	2.81036	1.0106	1.02031	55086 [Gene Symbol: CXorf57] [Locus Tag: RP11-647M7.1] [Chromosome: X] [Map Location: Xq22.3] [Description: chromosome X open reading frame 57] [Gene Type: protein-coding]			219355_at
203038_at	PTPRK	5796	2.76428	3.04708	2.48148	4.02531	1.32104	1.62214	5796 [Gene Symbol: PTPRK] [Locus Tag: RP3-480J14.1] [Chromosome: 6] [Map Location: 6q22.2-q22.3] [Description: protein tyrosine phosphatase, receptor type, K] [Gene Type: protein-coding]			203038_at
212599_at	AUTS2	26053	2.7531	2.77214	2.73406	6.2465	2.25332	2.2847	26053 [Gene Symbol: AUTS2] [Locus Tag: ] [Chromosome: 7] [Map Location: 7q11.22] [Description: autism susceptibility candidate 2] [Gene Type: protein-coding]			212599_at
235060_at	61E3.4; LOC613037; LOC100132247	440345; 613037; 100132247; 100652992	2.72742	2.87253	2.58231	2.38072	0.828791	0.921937	440345 [Gene Symbol: 61E3.4] [Locus Tag: ] [Chromosome: 16] [Map Location: 16p12.2] [Description: nuclear pore complex interacting protein-like] [Gene Type: protein-coding]; 613037 [Gene Symbol: LOC613037] [Locus Tag: ] [Chromosome: 16] [Map Location: 16p11.2] [Description: nuclear pore complex interacting protein pseudogene] [Gene Type: pseudo]; 100132247 [Gene Symbol: LOC100132247] [Locus Tag: …			235060_at
221899_at	N4BP2L2	10443	2.71383	2.6596	2.76805	18.8859	7.10103	6.82282	10443 [Gene Symbol: N4BP2L2] [Locus Tag: RP11-298P3.3] [Chromosome: 13] [Map Location: 13q13.1] [Description: NEDD4 binding protein 2-like 2] [Gene Type: protein-coding]			221899_at
204466_s_at	SNCA	6622	2.69631	3.16437	2.22825	2.93199	0.926561	1.31582	6622 [Gene Symbol: SNCA] [Locus Tag: ] [Chromosome: 4] [Map Location: 4q21] [Description: synuclein, alpha (non A4 component of amyloid precursor)] [Gene Type: protein-coding]			204466_s_at
230097_at	GART	2618	2.60127	2.59905	2.60348	4.68138	1.80119	1.79812	2618 [Gene Symbol: GART] [Locus Tag: ] [Chromosome: 21] [Map Location: 21q22.11] [Description: phosphoribosylglycinamide formyltransferase, phosphoribosylglycinamide synthetase, phosphoribosylaminoimidazole synthetase] [Gene Type: protein-coding]			230097_at
223125_s_at	C1orf21	81563	2.55363	2.54741	2.55984	15.273	5.99548	5.96637	81563 [Gene Symbol: C1orf21] [Locus Tag: RP4-768P8.1] [Chromosome: 1] [Map Location: 1q25] [Description: chromosome 1 open reading frame 21] [Gene Type: protein-coding]			223125_s_at
213939_s_at	RUFY3	22902	2.51491	2.58103	2.44879	2.32937	0.902498	0.951234	22902 [Gene Symbol: RUFY3] [Locus Tag: ] [Chromosome: 4] [Map Location: 4q13.3] [Description: RUN and FYVE domain containing 3] [Gene Type: protein-coding]			213939_s_at
213400_s_at	TBL1X	6907	2.46358	2.63842	2.28873	5.62985	2.13379	2.45981	6907 [Gene Symbol: TBL1X] [Locus Tag: ] [Chromosome: X] [Map Location: Xp22.3] [Description: transducin (beta)-like 1X-linked] [Gene Type: protein-coding]			213400_s_at
216733_s_at	GATM	2628	2.44995	2.69621	2.20369	3.79354	1.40699	1.72145	2628 [Gene Symbol: GATM] [Locus Tag: ] [Chromosome: 15] [Map Location: 15q21.1] [Description: glycine amidinotransferase (L-arginine:glycine amidinotransferase)] [Gene Type: protein-coding]			216733_s_at
205698_s_at	MAP2K6	5608	2.43671	2.59315	2.28028	2.02199	0.779743	0.886731	5608 [Gene Symbol: MAP2K6] [Locus Tag: ] [Chromosome: 17] [Map Location: 17q24.3] [Description: mitogen-activated protein kinase kinase 6] [Gene Type: protein-coding]			205698_s_at
218149_s_at	ZNF395	55893	2.43616	2.11588	2.75644	4.36036	2.06078	1.58188	55893 [Gene Symbol: ZNF395] [Locus Tag: ] [Chromosome: 8] [Map Location: 8p21.1] [Description: zinc finger protein 395] [Gene Type: protein-coding]			218149_s_at
201669_s_at	MARCKS	4082	2.39349	2.49914	2.28783	3.02757	1.21144	1.32334	4082 [Gene Symbol: MARCKS] [Locus Tag: ] [Chromosome: 6] [Map Location: 6q22.2] [Description: myristoylated alanine-rich protein kinase C substrate] [Gene Type: protein-coding]			201669_s_at
225273_at	WWC3	55841	2.37174	2.48854	2.25495	3.14197	1.26258	1.39337	55841 [Gene Symbol: WWC3] [Locus Tag: ] [Chromosome: X] [Map Location: Xp22.32] [Description: WWC family member 3] [Gene Type: protein-coding]			225273_at
213245_at	ADCY1	107	2.36428	2.38451	2.34404	3.58405	1.50306	1.529	107 [Gene Symbol: ADCY1] [Locus Tag: ] [Chromosome: 7] [Map Location: 7p13-p12] [Description: adenylate cyclase 1 (brain)] [Gene Type: protein-coding]			213245_at
219036_at	CEP70	80321	2.35958	2.37111	2.34805	5.8236	2.45606	2.48018	80321 [Gene Symbol: CEP70] [Locus Tag: ] [Chromosome: 3] [Map Location: 3q22.3] [Description: centrosomal protein 70kDa] [Gene Type: protein-coding]			219036_at
213359_at	HNRNPD	3184	2.33814	2.30687	2.36941	6.39308	2.77132	2.69818	3184 [Gene Symbol: HNRNPD] [Locus Tag: ] [Chromosome: 4] [Map Location: 4q21] [Description: heterogeneous nuclear ribonucleoprotein D (AU-rich element RNA binding protein 1, 37kDa)] [Gene Type: protein-coding]			213359_at
236752_at	PKP4	8502	2.33495	2.34396	2.32594	3.37875	1.44147	1.45264	8502 [Gene Symbol: PKP4] [Locus Tag: ] [Chromosome: 2] [Map Location: 2q24.1] [Description: plakophilin 4] [Gene Type: protein-coding]			236752_at
220917_s_at	WDR19	57728	2.33419	2.52177	2.14661	3.92963	1.55828	1.83062	57728 [Gene Symbol: WDR19] [Locus Tag: ] [Chromosome: 4] [Map Location: 4p14] [Description: WD repeat domain 19] [Gene Type: protein-coding]			220917_s_at
219833_s_at	EFHC1	114327	2.32589	2.25755	2.39422	2.78963	1.23569	1.16515	114327 [Gene Symbol: EFHC1] [Locus Tag: ] [Chromosome: 6] [Map Location: 6p12.3] [Description: EF-hand domain (C-terminal) containing 1] [Gene Type: protein-coding]			219833_s_at
213110_s_at	COL4A5	1287	2.32494	2.29326	2.35661	14.9583	6.52274	6.34738	1287 [Gene Symbol: COL4A5] [Locus Tag: RP6-24A23.5] [Chromosome: X] [Map Location: Xq22] [Description: collagen, type IV, alpha 5] [Gene Type: protein-coding]			213110_s_at
204201_s_at	PTPN13	5783	2.30674	2.25231	2.36117	6.34799	2.81844	2.6885	5783 [Gene Symbol: PTPN13] [Locus Tag: ] [Chromosome: 4] [Map Location: 4q21.3] [Description: protein tyrosine phosphatase, non-receptor type 13 (APO-1/CD95 (Fas)-associated phosphatase)] [Gene Type: protein-coding]			204201_s_at
204030_s_at	SCHIP1; IQCJ-SCHIP1	29970; 100505385	2.26804	2.2973	2.23877	5.7468	2.50155	2.56694	29970 [Gene Symbol: SCHIP1] [Locus Tag: ] [Chromosome: 3] [Map Location: 3q25.32-q25.33] [Description: schwannomin interacting protein 1] [Gene Type: protein-coding]; 100505385 [Gene Symbol: IQCJ-SCHIP1] [Locus Tag: ] [Chromosome: 3] [Map Location: ] [Description: IQCJ-SCHIP1 readthrough] [Gene Type: protein-coding]			204030_s_at
231049_at	LMO2	4005	2.26657	2.12233	2.4108	5.02178	2.36616	2.08304	4005 [Gene Symbol: LMO2] [Locus Tag: ] [Chromosome: 11] [Map Location: 11p13] [Description: LIM domain only 2 (rhombotin-like 1)] [Gene Type: protein-coding]			231049_at
210069_at	CHKB; CPT1B	1120; 1375	2.25503	2.17652	2.33354	11.4116	5.24307	4.89027	1120 [Gene Symbol: CHKB] [Locus Tag: ] [Chromosome: 22] [Map Location: 22q13.33] [Description: choline kinase beta] [Gene Type: protein-coding]; 1375 [Gene Symbol: CPT1B] [Locus Tag: ] [Chromosome: 22] [Map Location: 22q13.33] [Description: carnitine palmitoyltransferase 1B (muscle)] [Gene Type: protein-coding]			210069_at
228245_s_at	LOC100509445	100509445	2.24479	2.24525	2.24434	3.69154	1.64415	1.64482	100509445 [Gene Symbol: LOC100509445] [Locus Tag: ] [Chromosome: 12] [Map Location: ] [Description: uncharacterized LOC100509445] [Gene Type: miscRNA]			228245_s_at
213703_at	LINC00342	150759	2.21648	2.0924	2.34056	3.15908	1.50979	1.34971	150759 [Gene Symbol: LINC00342] [Locus Tag: ] [Chromosome: 2] [Map Location: 2q11.2] [Description: long intergenic non-protein coding RNA 342] [Gene Type: miscRNA]			213703_at
206267_s_at	MATK	4145	2.21601	2.17402	2.25799	2.60195	1.19684	1.15233	4145 [Gene Symbol: MATK] [Locus Tag: ] [Chromosome: 19] [Map Location: 19p13.3] [Description: megakaryocyte-associated tyrosine kinase] [Gene Type: protein-coding]			206267_s_at
225613_at	MAST4	375449	2.18229	2.16523	2.19935	3.29392	1.52127	1.49768	375449 [Gene Symbol: MAST4] [Locus Tag: ] [Chromosome: 5] [Map Location: 5q12.3] [Description: microtubule associated serine/threonine kinase family member 4] [Gene Type: protein-coding]			225613_at
209006_s_at	C1orf63	57035	2.18096	2.19616	2.16576	6.21495	2.82992	2.86965	57035 [Gene Symbol: C1orf63] [Locus Tag: HT033] [Chromosome: 1] [Map Location: 1p36.13-p35.1] [Description: chromosome 1 open reading frame 63] [Gene Type: protein-coding]			209006_s_at
205830_at	CLGN	1047	2.16644	2.18145	2.15143	9.30799	4.26688	4.32643	1047 [Gene Symbol: CLGN] [Locus Tag: ] [Chromosome: 4] [Map Location: 4q28.3-q31.1] [Description: calmegin] [Gene Type: protein-coding]			205830_at
207761_s_at	METTL7A	25840	2.16	2.17659	2.1434	12.1906	5.60078	5.68748	25840 [Gene Symbol: METTL7A] [Locus Tag: PRO0066] [Chromosome: 12] [Map Location: 12q13.12] [Description: methyltransferase like 7A] [Gene Type: protein-coding]			207761_s_at
222447_at	METTL9	51108	2.14103	2.14516	2.1369	3.75668	1.75123	1.75801	51108 [Gene Symbol: METTL9] [Locus Tag: CGI-81] [Chromosome: 16] [Map Location: 16p12.2] [Description: methyltransferase like 9] [Gene Type: protein-coding]			222447_at
224150_s_at	CEP70	460728	2.11393	2.07317	2.15469	3.68758	1.77872	1.71142	460728 [Gene Symbol: CEP70] [Locus Tag: ] [Chromosome: 3] [Map Location: ] [Description: centrosomal protein 70kDa] [Gene Type: protein-coding]			224150_s_at
210473_s_at	GPR125	166647	2.10471	2.15552	2.05389	4.91451	2.27996	2.39278	166647 [Gene Symbol: GPR125] [Locus Tag: UNQ556/PRO1113] [Chromosome: 4] [Map Location: 4p15.2] [Description: G protein-coupled receptor 125] [Gene Type: protein-coding]			210473_s_at
212651_at	RHOBTB1	9886	2.09811	2.16269	2.03353	3.22486	1.49114	1.58584	9886 [Gene Symbol: RHOBTB1] [Locus Tag: ] [Chromosome: 10] [Map Location: 10q21.2] [Description: Rho-related BTB domain containing 1] [Gene Type: protein-coding]			212651_at
218656_s_at	LHFP	10186	2.08835	2.11959	2.05711	10.7824	5.08704	5.24155	10186 [Gene Symbol: LHFP] [Locus Tag: ] [Chromosome: 13] [Map Location: 13q12] [Description: lipoma HMGIC fusion partner] [Gene Type: protein-coding]			218656_s_at
202741_at	PRKACB	5567	2.07834	2.01365	2.14303	17.2077	8.54551	8.02961	5567 [Gene Symbol: PRKACB] [Locus Tag: RP11-82H13.1] [Chromosome: 1] [Map Location: 1p31.1] [Description: protein kinase, cAMP-dependent, catalytic, beta] [Gene Type: protein-coding]			202741_at
212913_at	SAPCD1; MSH5; MSH5-SAPCD1	401251; 4439; 100532732	2.06625	2.12889	2.00361	15.2683	7.17194	7.6204	401251 [Gene Symbol: SAPCD1] [Locus Tag: DAAP-21F2.3] [Chromosome: 6] [Map Location: 6p21.33] [Description: suppressor APC domain containing 1] [Gene Type: protein-coding]; 4439 [Gene Symbol: MSH5] [Locus Tag: DAAP-21F2.10-001] [Chromosome: 6] [Map Location: 6p21.3] [Description: mutS homolog 5 (E. coli)] [Gene Type: protein-coding]; 100532732 [Gene Symbol: MSH5-SAPCD1] [Locus Tag: ] [Chromosome:…			212913_at
214722_at	NOTCH2NL	388677	2.05574	2.07691	2.03456	17.595	8.4717	8.64803	388677 [Gene Symbol: NOTCH2NL] [Locus Tag: ] [Chromosome: 1] [Map Location: 1q21.2] [Description: notch 2 N-terminal like] [Gene Type: protein-coding]			214722_at
203685_at	BCL2	596	2.05059	2.08736	2.01382	27.4562	13.1535	13.6339	596 [Gene Symbol: BCL2] [Locus Tag: ] [Chromosome: 18] [Map Location: 18q21.3] [Description: B-cell CLL/lymphoma 2] [Gene Type: protein-coding]			203685_at
